# Supplementary material for: Augmenting rice ANNEXIN expression to counter planthopper NlAnnexin-like5 as an antivirulence strategy against a major crop pest
Source: Proc Natl Acad Sci U S A. 2025 Oct 9;122(41):e2505698122. doi: 10.1073/pnas.2505698122 (PMC12541338; doi:10.1073/pnas.2505698122)
Supplement: Supplementary file 2 — Dataset S01 (XLSX) [file pnas.2505698122.sd01.xlsx]

## Sheet: Fig. 2
Supplemental Data. Figure 2 ANOVA results.
Figure 2A	Ordinary one-way ANOVA							Figure 2C (Nip vs. NlANX5-OE-L19)	Two-way ANOVA
Dunnett's multiple comparisons test	Mean Diff.	95.00% CI of diff.	Below threshold?	Summary	Adjusted P Value			Tukey's multiple comparisons test	Mean Diff.	95.00% CI of diff.	Below threshold?	Summary	Adjusted P Value
Nip vs. NlANX5-OE-Line 1	-0.1316	-8.919 to 8.656	No	ns	>0.9999			Day 1
Nip vs. NlANX5-OE-Line 2	-2.705	-11.49 to 6.083	No	ns	0.9945			Nip-dsGFP vs. Nip-dsNlANX5	0	-7.930 to 7.930	No	ns	>0.9999
Nip vs. NlANX5-OE-Line 3	-15.02	-23.80 to -6.228	Yes	****	<0.0001			Nip-dsGFP vs. NlANX5-OE-L19-dsGFP	0	-7.930 to 7.930	No	ns	>0.9999
Nip vs. NlANX5-OE-Line 4	-3.047	-11.83 to 5.741	No	ns	0.9818			Nip-dsGFP vs. NlANX5-OE-L19-dsNlANX5	0	-7.930 to 7.930	No	ns	>0.9999
Nip vs. NlANX5-OE-Line 5	-4.958	-13.75 to 3.829	No	ns	0.6271			Nip-dsNlANX5 vs. NlANX5-OE-L19-dsGFP	0	-7.930 to 7.930	No	ns	>0.9999
Nip vs. NlANX5-OE-Line 6	0.2746	-8.513 to 9.062	No	ns	>0.9999			Nip-dsNlANX5 vs. NlANX5-OE-L19-dsNlANX5	0	-7.930 to 7.930	No	ns	>0.9999
Nip vs. NlANX5-OE-Line 7	-0.8921	-9.680 to 7.895	No	ns	>0.9999			NlANX5-OE-L19-dsGFP vs. NlANX5-OE-L19-dsNlANX5	0	-7.930 to 7.930	No	ns	>0.9999
Nip vs. NlANX5-OE-Line 8	-0.2141	-9.002 to 8.573	No	ns	>0.9999			Day 2
Nip vs. NlANX5-OE-Line 9	-10.79	-19.58 to -2.002	Yes	**	0.0078			Nip-dsGFP vs. Nip-dsNlANX5	12.13	4.195 to 20.05	Yes	***	0.0005
Nip vs. NlANX5-OE-Line 10	0.5962	-8.191 to 9.384	No	ns	>0.9999			Nip-dsGFP vs. NlANX5-OE-L19-dsGFP	2	-5.930 to 9.930	No	ns	0.9153
Nip vs. NlANX5-OE-Line 11	-33.91	-42.70 to -25.12	Yes	****	<0.0001			Nip-dsGFP vs. NlANX5-OE-L19-dsNlANX5	0	-7.930 to 7.930	No	ns	>0.9999
Nip vs. NlANX5-OE-Line 12	-0.4805	-9.268 to 8.307	No	ns	>0.9999			Nip-dsNlANX5 vs. NlANX5-OE-L19-dsGFP	-10.13	-18.05 to -2.195	Yes	**	0.0059
Nip vs. NlANX5-OE-Line 13	-7.709	-16.50 to 1.078	No	ns	0.1192			Nip-dsNlANX5 vs. NlANX5-OE-L19-dsNlANX5	-12.13	-20.05 to -4.195	Yes	***	0.0005
Nip vs. NlANX5-OE-Line 14	-0.4917	-9.279 to 8.296	No	ns	>0.9999			NlANX5-OE-L19-dsGFP vs. NlANX5-OE-L19-dsNlANX5	-2	-9.930 to 5.930	No	ns	0.9153
Nip vs. NlANX5-OE-Line 15	-22.47	-31.25 to -13.68	Yes	****	<0.0001			Day 3
Nip vs. NlANX5-OE-Line 16	-33.12	-41.91 to -24.33	Yes	****	<0.0001			Nip-dsGFP vs. Nip-dsNlANX5	16.63	8.695 to 24.55	Yes	****	<0.0001
Nip vs. NlANX5-OE-Line 17	-6.36	-15.15 to 2.428	No	ns	0.3013			Nip-dsGFP vs. NlANX5-OE-L19-dsGFP	2.375	-5.555 to 10.30	No	ns	0.8667
Nip vs. NlANX5-OE-Line 18	0.3106	-8.477 to 9.098	No	ns	>0.9999			Nip-dsGFP vs. NlANX5-OE-L19-dsNlANX5	-0.25	-8.180 to 7.680	No	ns	0.9998
Nip vs. NlANX5-OE-Line 19	-58.35	-67.13 to -49.56	Yes	****	<0.0001			Nip-dsNlANX5 vs. NlANX5-OE-L19-dsGFP	-14.25	-22.18 to -6.320	Yes	****	<0.0001
Nip vs. NlANX5-OE-Line 20	-11.04	-19.83 to -2.253	Yes	**	0.0061			Nip-dsNlANX5 vs. NlANX5-OE-L19-dsNlANX5	-16.88	-24.80 to -8.945	Yes	****	<0.0001
Nip vs. NlANX5-OE-Line 23	-4.167	-12.95 to 4.621	No	ns	0.8251			NlANX5-OE-L19-dsGFP vs. NlANX5-OE-L19-dsNlANX5	-2.625	-10.55 to 5.305	No	ns	0.8284
Nip vs. NlANX5-OE-Line 24	-15.84	-24.62 to -7.048	Yes	****	<0.0001			Day 4
								Nip-dsGFP vs. Nip-dsNlANX5	19.5	11.57 to 27.43	Yes	****	<0.0001
								Nip-dsGFP vs. NlANX5-OE-L19-dsGFP	2.375	-5.555 to 10.30	No	ns	0.8667
Figure 2B	Ordinary one-way ANOVA							Nip-dsGFP vs. NlANX5-OE-L19-dsNlANX5	0.375	-7.555 to 8.305	No	ns	0.9993
ANOVA table	Mean Diff.	95.00% CI of diff.	Below threshold?	Summary	Adjusted P Value			Nip-dsNlANX5 vs. NlANX5-OE-L19-dsGFP	-17.13	-25.05 to -9.195	Yes	****	<0.0001
Control vs. dsGFP	3.4	-5.430 to 12.23	No	ns	0.6111			Nip-dsNlANX5 vs. NlANX5-OE-L19-dsNlANX5	-19.13	-27.05 to -11.20	Yes	****	<0.0001
Control vs. dsNlANX5	76.1	67.27 to 84.93	Yes	****	<0.0001			NlANX5-OE-L19-dsGFP vs. NlANX5-OE-L19-dsNlANX5	-2	-9.930 to 5.930	No	ns	0.9153
dsGFP vs. dsNlANX5	72.7	63.87 to 81.53	Yes	****	<0.0001			Day 5
								Nip-dsGFP vs. Nip-dsNlANX5	19.13	11.20 to 27.05	Yes	****	<0.0001
								Nip-dsGFP vs. NlANX5-OE-L19-dsGFP	-2.875	-10.80 to 5.055	No	ns	0.7858
Figure 2D (dsGFP BPH)	Two-way ANOVA							Nip-dsGFP vs. NlANX5-OE-L19-dsNlANX5	-3.625	-11.55 to 4.305	No	ns	0.6402
Tukey's multiple comparisons test	Mean Diff.	95.00% CI of diff.	Below threshold?	Summary	Adjusted P Value			Nip-dsNlANX5 vs. NlANX5-OE-L19-dsGFP	-22	-29.93 to -14.07	Yes	****	<0.0001
NP								Nip-dsNlANX5 vs. NlANX5-OE-L19-dsNlANX5	-22.75	-30.68 to -14.82	Yes	****	<0.0001
Nip-dsGFP vs. NlANX5-OE-L16-dsGFP	10.8	2.795 to 18.80	Yes	**	0.0054			NlANX5-OE-L19-dsGFP vs. NlANX5-OE-L19-dsNlANX5	-0.75	-8.680 to 7.180	No	ns	0.9949
Nip-dsGFP vs. NlANX5-OE-L19-dsGFP	3.984	-4.021 to 11.99	No	ns	0.4601			Day 6
NlANX5-OE-L16-dsGFP vs. NlANX5-OE-L19-dsGFP	-6.816	-14.82 to 1.189	No	ns	0.11			Nip-dsGFP vs. Nip-dsNlANX5	22.75	14.82 to 30.68	Yes	****	<0.0001
PP								Nip-dsGFP vs. NlANX5-OE-L19-dsGFP	-4.5	-12.43 to 3.430	No	ns	0.4602
Nip-dsGFP vs. NlANX5-OE-L16-dsGFP	9.4	1.395 to 17.40	Yes	*	0.0175			Nip-dsGFP vs. NlANX5-OE-L19-dsNlANX5	-4	-11.93 to 3.930	No	ns	0.5625
Nip-dsGFP vs. NlANX5-OE-L19-dsGFP	9.242	1.237 to 17.25	Yes	*	0.0198			Nip-dsNlANX5 vs. NlANX5-OE-L19-dsGFP	-27.25	-35.18 to -19.32	Yes	****	<0.0001
NlANX5-OE-L16-dsGFP vs. NlANX5-OE-L19-dsGFP	-0.158	-8.163 to 7.847	No	ns	0.9988			Nip-dsNlANX5 vs. NlANX5-OE-L19-dsNlANX5	-26.75	-34.68 to -18.82	Yes	****	<0.0001
N1-3								NlANX5-OE-L19-dsGFP vs. NlANX5-OE-L19-dsNlANX5	0.5	-7.430 to 8.430	No	ns	0.9985
Nip-dsGFP vs. NlANX5-OE-L16-dsGFP	-1	-9.005 to 7.005	No	ns	0.9516			Day 7
Nip-dsGFP vs. NlANX5-OE-L19-dsGFP	0.52	-7.485 to 8.525	No	ns	0.9867			Nip-dsGFP vs. Nip-dsNlANX5	25.75	17.82 to 33.68	Yes	****	<0.0001
NlANX5-OE-L16-dsGFP vs. NlANX5-OE-L19-dsGFP	1.52	-6.485 to 9.525	No	ns	0.8918			Nip-dsGFP vs. NlANX5-OE-L19-dsGFP	-3.875	-11.80 to 4.055	No	ns	0.5885
N4								Nip-dsGFP vs. NlANX5-OE-L19-dsNlANX5	-3.375	-11.30 to 4.555	No	ns	0.6909
Nip-dsGFP vs. NlANX5-OE-L16-dsGFP	-20.8	-28.80 to -12.80	Yes	****	<0.0001			Nip-dsNlANX5 vs. NlANX5-OE-L19-dsGFP	-29.63	-37.55 to -21.70	Yes	****	<0.0001
Nip-dsGFP vs. NlANX5-OE-L19-dsGFP	-18.24	-26.24 to -10.23	Yes	****	<0.0001			Nip-dsNlANX5 vs. NlANX5-OE-L19-dsNlANX5	-29.13	-37.05 to -21.20	Yes	****	<0.0001
NlANX5-OE-L16-dsGFP vs. NlANX5-OE-L19-dsGFP	2.564	-5.441 to 10.57	No	ns	0.7229			NlANX5-OE-L19-dsGFP vs. NlANX5-OE-L19-dsNlANX5	0.5	-7.430 to 8.430	No	ns	0.9985
N5								Day 8
Nip-dsGFP vs. NlANX5-OE-L16-dsGFP	1.8	-6.205 to 9.805	No	ns	0.8517			Nip-dsGFP vs. Nip-dsNlANX5	33	25.07 to 40.93	Yes	****	<0.0001
Nip-dsGFP vs. NlANX5-OE-L19-dsGFP	4.686	-3.319 to 12.69	No	ns	0.3439			Nip-dsGFP vs. NlANX5-OE-L19-dsGFP	-8.5	-16.43 to -0.5705	Yes	*	0.0302
NlANX5-OE-L16-dsGFP vs. NlANX5-OE-L19-dsGFP	2.886	-5.119 to 10.89	No	ns	0.6634			Nip-dsGFP vs. NlANX5-OE-L19-dsNlANX5	-7.375	-15.30 to 0.5545	No	ns	0.0788
								Nip-dsNlANX5 vs. NlANX5-OE-L19-dsGFP	-41.5	-49.43 to -33.57	Yes	****	<0.0001
								Nip-dsNlANX5 vs. NlANX5-OE-L19-dsNlANX5	-40.38	-48.30 to -32.45	Yes	****	<0.0001
Figure 2E (dsNlANX5 BPH)	Two-way ANOVA							NlANX5-OE-L19-dsGFP vs. NlANX5-OE-L19-dsNlANX5	1.125	-6.805 to 9.055	No	ns	0.9832
Tukey's multiple comparisons test	Mean Diff.	95.00% CI of diff.	Below threshold?	Summary	Adjusted P Value			Day 9
NP								Nip-dsGFP vs. Nip-dsNlANX5	37.5	29.57 to 45.43	Yes	****	<0.0001
Nip-dsNlANX5 vs. NlANX5-OE-L16-dsNlANX5	53.6	34.64 to 72.56	Yes	****	<0.0001			Nip-dsGFP vs. NlANX5-OE-L19-dsGFP	-8.5	-16.43 to -0.5705	Yes	*	0.0302
Nip-dsNlANX5 vs. NlANX5-OE-L19-dsNlANX5	66.6	47.64 to 85.56	Yes	****	<0.0001			Nip-dsGFP vs. NlANX5-OE-L19-dsNlANX5	-6.625	-14.55 to 1.305	No	ns	0.1377
NlANX5-OE-L16-dsNlANX5 vs. NlANX5-OE-L19-dsNlANX5	13	-5.960 to 31.96	No	ns	0.2339			Nip-dsNlANX5 vs. NlANX5-OE-L19-dsGFP	-46	-53.93 to -38.07	Yes	****	<0.0001
PP								Nip-dsNlANX5 vs. NlANX5-OE-L19-dsNlANX5	-44.13	-52.05 to -36.20	Yes	****	<0.0001
Nip-dsNlANX5 vs. NlANX5-OE-L16-dsNlANX5	3.2	-15.76 to 22.16	No	ns	0.9134			NlANX5-OE-L19-dsGFP vs. NlANX5-OE-L19-dsNlANX5	1.875	-6.055 to 9.805	No	ns	0.9289
Nip-dsNlANX5 vs. NlANX5-OE-L19-dsNlANX5	2	-16.96 to 20.96	No	ns	0.9652			Day 10
NlANX5-OE-L16-dsNlANX5 vs. NlANX5-OE-L19-dsNlANX5	-1.2	-20.16 to 17.76	No	ns	0.9873			Nip-dsGFP vs. Nip-dsNlANX5	37.5	29.57 to 45.43	Yes	****	<0.0001
N1-3								Nip-dsGFP vs. NlANX5-OE-L19-dsGFP	-7.875	-15.80 to 0.05453	No	ns	0.0524
Nip-dsNlANX5 vs. NlANX5-OE-L16-dsNlANX5	-9	-27.96 to 9.960	No	ns	0.4931			Nip-dsGFP vs. NlANX5-OE-L19-dsNlANX5	-4	-11.93 to 3.930	No	ns	0.5625
Nip-dsNlANX5 vs. NlANX5-OE-L19-dsNlANX5	-1.4	-20.36 to 17.56	No	ns	0.9828			Nip-dsNlANX5 vs. NlANX5-OE-L19-dsGFP	-45.38	-53.30 to -37.45	Yes	****	<0.0001
NlANX5-OE-L16-dsNlANX5 vs. NlANX5-OE-L19-dsNlANX5	7.6	-11.36 to 26.56	No	ns	0.6027			Nip-dsNlANX5 vs. NlANX5-OE-L19-dsNlANX5	-41.5	-49.43 to -33.57	Yes	****	<0.0001
N4								NlANX5-OE-L19-dsGFP vs. NlANX5-OE-L19-dsNlANX5	3.875	-4.055 to 11.80	No	ns	0.5885
Nip-dsNlANX5 vs. NlANX5-OE-L16-dsNlANX5	-40.2	-59.16 to -21.24	Yes	****	<0.0001			Day 11
Nip-dsNlANX5 vs. NlANX5-OE-L19-dsNlANX5	-51.4	-70.36 to -32.44	Yes	****	<0.0001			Nip-dsGFP vs. Nip-dsNlANX5	38.5	30.57 to 46.43	Yes	****	<0.0001
NlANX5-OE-L16-dsNlANX5 vs. NlANX5-OE-L19-dsNlANX5	-11.2	-30.16 to 7.760	No	ns	0.3374			Nip-dsGFP vs. NlANX5-OE-L19-dsGFP	-7.875	-15.80 to 0.05453	No	ns	0.0524
N5								Nip-dsGFP vs. NlANX5-OE-L19-dsNlANX5	-4	-11.93 to 3.930	No	ns	0.5625
Nip-dsNlANX5 vs. NlANX5-OE-L16-dsNlANX5	-7.6	-26.56 to 11.36	No	ns	0.6027			Nip-dsNlANX5 vs. NlANX5-OE-L19-dsGFP	-46.38	-54.30 to -38.45	Yes	****	<0.0001
Nip-dsNlANX5 vs. NlANX5-OE-L19-dsNlANX5	-16.4	-35.36 to 2.560	No	ns	0.1029			Nip-dsNlANX5 vs. NlANX5-OE-L19-dsNlANX5	-42.5	-50.43 to -34.57	Yes	****	<0.0001
NlANX5-OE-L16-dsNlANX5 vs. NlANX5-OE-L19-dsNlANX5	-8.8	-27.76 to 10.16	No	ns	0.5084			NlANX5-OE-L19-dsGFP vs. NlANX5-OE-L19-dsNlANX5	3.875	-4.055 to 11.80	No	ns	0.5885
								Day 12
								Nip-dsGFP vs. Nip-dsNlANX5	41.38	33.45 to 49.30	Yes	****	<0.0001
								Nip-dsGFP vs. NlANX5-OE-L19-dsGFP	-7.875	-15.80 to 0.05453	No	ns	0.0524
								Nip-dsGFP vs. NlANX5-OE-L19-dsNlANX5	-3.375	-11.30 to 4.555	No	ns	0.6909
								Nip-dsNlANX5 vs. NlANX5-OE-L19-dsGFP	-49.25	-57.18 to -41.32	Yes	****	<0.0001
								Nip-dsNlANX5 vs. NlANX5-OE-L19-dsNlANX5	-44.75	-52.68 to -36.82	Yes	****	<0.0001
								NlANX5-OE-L19-dsGFP vs. NlANX5-OE-L19-dsNlANX5	4.5	-3.430 to 12.43	No	ns	0.4602
								Day 13
								Nip-dsGFP vs. Nip-dsNlANX5	41.38	33.45 to 49.30	Yes	****	<0.0001
								Nip-dsGFP vs. NlANX5-OE-L19-dsGFP	-7.875	-15.80 to 0.05453	No	ns	0.0524
								Nip-dsGFP vs. NlANX5-OE-L19-dsNlANX5	-3.375	-11.30 to 4.555	No	ns	0.6909
								Nip-dsNlANX5 vs. NlANX5-OE-L19-dsGFP	-49.25	-57.18 to -41.32	Yes	****	<0.0001
								Nip-dsNlANX5 vs. NlANX5-OE-L19-dsNlANX5	-44.75	-52.68 to -36.82	Yes	****	<0.0001
								NlANX5-OE-L19-dsGFP vs. NlANX5-OE-L19-dsNlANX5	4.5	-3.430 to 12.43	No	ns	0.4602
								Day 14
								Nip-dsGFP vs. Nip-dsNlANX5	41.38	33.45 to 49.30	Yes	****	<0.0001
								Nip-dsGFP vs. NlANX5-OE-L19-dsGFP	-7.875	-15.80 to 0.05453	No	ns	0.0524
								Nip-dsGFP vs. NlANX5-OE-L19-dsNlANX5	-3.375	-11.30 to 4.555	No	ns	0.6909
								Nip-dsNlANX5 vs. NlANX5-OE-L19-dsGFP	-49.25	-57.18 to -41.32	Yes	****	<0.0001
								Nip-dsNlANX5 vs. NlANX5-OE-L19-dsNlANX5	-44.75	-52.68 to -36.82	Yes	****	<0.0001
								NlANX5-OE-L19-dsGFP vs. NlANX5-OE-L19-dsNlANX5	4.5	-3.430 to 12.43	No	ns	0.4602

## Sheet: Fig. 3
Supplemental Data. Figure3 ANOVA results.
Figure 3B	Two-way ANOVA							Figure 3H
Šídák's multiple comparisons test	Mean Diff.	95.00% CI of diff.	Below threshold?	Summary	Adjusted P Value			KEGG pathway name	Pathway ID	Pvalue	Pvalue_adjusted	-Log(Pvalue)	Count	Pop Hit	List_Total	Background Proteins	First class	Secondary class
0 min								Glyoxylate and dicarboxylate	osa00630	2.09e-06	0.000162	5.67985	11	76	124	4988	Metabolism	Carbohydrate metabolism
Mock vs. dsGFP	0.01631	-0.2201 to 0.2527	No	ns	>0.9999			alpha-Linolenic acid	osa00592	4.05e-06	0.000162	5.39255	9	52	124	4988	Metabolism	Lipid metabolism
Mock vs. dsNlANX5	0.01631	-0.2201 to 0.2527	No	ns	>0.9999			Biosynthesis of secondary	osa01110	6.46e-05	0.00172	4.18977	52	1295	124	4988	Metabolism	Global and overview maps
dsGFP vs. dsNlANX5	0	-0.2364 to 0.2364	No	ns	>0.9999			Metabolic pathways	osa01100	0.000292	0.00584	3.53462	77	2319	124	4988	Metabolism	Global and overview maps
3 min								Linoleic acid	osa00591	0.000525	0.00608	3.27984	4	16	124	4988	Metabolism	Lipid metabolism
Mock vs. dsGFP	-0.2045	-0.4409 to 0.03193	No	ns	0.1471			Photosynthesis	osa00195	0.000532	0.00608	3.27409	8	76	124	4988	Metabolism	Energy metabolism
Mock vs. dsNlANX5	-0.8049	-1.041 to -0.5685	Yes	****	<0.0001			Carbon metabolism	osa01200	0.0027	0.024	2.56864	15	271	124	4988	Metabolism	Global and overview maps
dsGFP vs. dsNlANX5	-0.6004	-0.8368 to -0.3640	Yes	****	<0.0001			Purine metabolism	osa00230	0.00847	0.0564	2.07212	7	94	124	4988	Metabolism	Nucleotide metabolism
6 min								Biosynthesis of amino acids	osa01230	0.0336	0.152	1.47366	11	238	124	4988	Metabolism	Global and overview maps
Mock vs. dsGFP	-0.1642	-0.4006 to 0.07223	No	ns	0.4481
Mock vs. dsNlANX5	-0.708	-0.9444 to -0.4715	Yes	****	<0.0001
dsGFP vs. dsNlANX5	-0.5438	-0.7802 to -0.3073	Yes	****	<0.0001
9 min
Mock vs. dsGFP	-0.1368	-0.3732 to 0.09966	No	ns	0.7401
Mock vs. dsNlANX5	-0.6078	-0.8442 to -0.3714	Yes	****	<0.0001
dsGFP vs. dsNlANX5	-0.471	-0.7075 to -0.2346	Yes	****	<0.0001
15 min
Mock vs. dsGFP	-0.1046	-0.3410 to 0.1318	No	ns	0.9611
Mock vs. dsNlANX5	-0.503	-0.7395 to -0.2666	Yes	****	<0.0001
dsGFP vs. dsNlANX5	-0.3984	-0.6349 to -0.1620	Yes	****	<0.0001
24 min
Mock vs. dsGFP	-0.1105	-0.3469 to 0.1260	No	ns	0.9382
Mock vs. dsNlANX5	-0.3967	-0.6332 to -0.1603	Yes	****	<0.0001
dsGFP vs. dsNlANX5	-0.2863	-0.5227 to -0.04983	Yes	**	0.0077
Figure 3C (OsAOC)	Two-way ANOVA							Figure 3G (OsJAZ11)	Two-way ANOVA							Figure 3L (JA)	Two-way ANOVA
Tukey's multiple comparisons test	Mean Diff.	95.00% CI of diff.	Below threshold?	Summary	Adjusted P Value			Tukey's multiple comparisons test	Mean Diff.	95.00% CI of diff.	Below threshold?	Summary	Adjusted P Value			Tukey's multiple comparisons test	Mean Diff.	95.00% CI of diff.	Below threshold?	Summary	Adjusted P Value
Mock:Nip vs. Mock:NlANX5-OE-L16	0.1643	-3.938 to 4.266	No	ns	>0.9999			Mock:Nip vs. Mock:NlANX5-OE-L16	0.1084	-12.33 to 12.54	No	ns	>0.9999			Mock:Nip vs. Mock:NlANX5-OE-L16	-0.2006	-1.645 to 1.244	No	ns	>0.9999
Mock:Nip vs. Mock:NlANX5-OE-L19	-2.164	-6.266 to 1.938	No	ns	0.6529			Mock:Nip vs. Mock:NlANX5-OE-L19	-6.141	-18.58 to 6.294	No	ns	0.7222			Mock:Nip vs. Mock:NlANX5-OE-L19	-0.2076	-1.545 to 1.130	No	ns	0.9998
Mock:Nip vs. dsGFP:Nip	-1.423	-5.525 to 2.679	No	ns	0.9426			Mock:Nip vs. dsGFP:Nip	-4.313	-16.75 to 8.122	No	ns	0.9426			Mock:Nip vs. dsGFP:Nip	-0.2777	-1.615 to 1.060	No	ns	0.9983
Mock:Nip vs. dsGFP:NlANX5-OE-L16	-2.242	-6.344 to 1.860	No	ns	0.613			Mock:Nip vs. dsGFP:NlANX5-OE-L16	-5.997	-18.43 to 6.438	No	ns	0.745			Mock:Nip vs. dsGFP:NlANX5-OE-L16	-0.168	-1.506 to 1.170	No	ns	>0.9999
Mock:Nip vs. dsGFP:NlANX5-OE-L19	-1.623	-5.725 to 2.479	No	ns	0.8889			Mock:Nip vs. dsGFP:NlANX5-OE-L19	-2.304	-14.74 to 10.13	No	ns	0.9989			Mock:Nip vs. dsGFP:NlANX5-OE-L19	0.1034	-1.234 to 1.441	No	ns	>0.9999
Mock:Nip vs. dsNlANX5:Nip	-8.157	-12.26 to -4.055	Yes	****	<0.0001			Mock:Nip vs. dsNlANX5:Nip	-19.59	-32.02 to -7.154	Yes	***	0.0008			Mock:Nip vs. dsNlANX5:Nip	-1.571	-2.909 to -0.2337	Yes	*	0.0129
Mock:Nip vs. dsNlANX5:NlANX5-OE-L16	-0.7034	-4.805 to 3.399	No	ns	0.9994			Mock:Nip vs. dsNlANX5:NlANX5-OE-L16	-1.482	-13.92 to 10.95	No	ns	>0.9999			Mock:Nip vs. dsNlANX5:NlANX5-OE-L16	-0.1918	-1.529 to 1.146	No	ns	0.9999
Mock:Nip vs. dsNlANX5:NlANX5-OE-L19	-0.9647	-5.067 to 3.137	No	ns	0.9944			Mock:Nip vs. dsNlANX5:NlANX5-OE-L19	-2.022	-14.46 to 10.41	No	ns	0.9996			Mock:Nip vs. dsNlANX5:NlANX5-OE-L19	-0.5514	-1.996 to 0.8935	No	ns	0.9244
Mock:NlANX5-OE-L16 vs. Mock:NlANX5-OE-L19	-2.329	-6.431 to 1.773	No	ns	0.5683			Mock:NlANX5-OE-L16 vs. Mock:NlANX5-OE-L19	-6.25	-18.68 to 6.185	No	ns	0.7046			Mock:NlANX5-OE-L16 vs. Mock:NlANX5-OE-L19	-0.006926	-1.452 to 1.438	No	ns	>0.9999
Mock:NlANX5-OE-L16 vs. dsGFP:Nip	-1.587	-5.689 to 2.515	No	ns	0.9002			Mock:NlANX5-OE-L16 vs. dsGFP:Nip	-4.421	-16.86 to 8.014	No	ns	0.9346			Mock:NlANX5-OE-L16 vs. dsGFP:Nip	-0.07705	-1.522 to 1.368	No	ns	>0.9999
Mock:NlANX5-OE-L16 vs. dsGFP:NlANX5-OE-L16	-2.406	-6.508 to 1.696	No	ns	0.5285			Mock:NlANX5-OE-L16 vs. dsGFP:NlANX5-OE-L16	-6.106	-18.54 to 6.329	No	ns	0.7279			Mock:NlANX5-OE-L16 vs. dsGFP:NlANX5-OE-L16	0.03264	-1.412 to 1.477	No	ns	>0.9999
Mock:NlANX5-OE-L16 vs. dsGFP:NlANX5-OE-L19	-1.788	-5.890 to 2.314	No	ns	0.8292			Mock:NlANX5-OE-L16 vs. dsGFP:NlANX5-OE-L19	-2.412	-14.85 to 10.02	No	ns	0.9985			Mock:NlANX5-OE-L16 vs. dsGFP:NlANX5-OE-L19	0.304	-1.141 to 1.749	No	ns	0.9981
Mock:NlANX5-OE-L16 vs. dsNlANX5:Nip	-8.321	-12.42 to -4.219	Yes	****	<0.0001			Mock:NlANX5-OE-L16 vs. dsNlANX5:Nip	-19.7	-32.13 to -7.262	Yes	***	0.0008			Mock:NlANX5-OE-L16 vs. dsNlANX5:Nip	-1.371	-2.816 to 0.07411	No	ns	0.0726
Mock:NlANX5-OE-L16 vs. dsNlANX5:NlANX5-OE-L16	-0.8677	-4.970 to 3.234	No	ns	0.9973			Mock:NlANX5-OE-L16 vs. dsNlANX5:NlANX5-OE-L16	-1.59	-14.03 to 10.84	No	ns	>0.9999			Mock:NlANX5-OE-L16 vs. dsNlANX5:NlANX5-OE-L16	0.008879	-1.436 to 1.454	No	ns	>0.9999
Mock:NlANX5-OE-L16 vs. dsNlANX5:NlANX5-OE-L19	-1.129	-5.231 to 2.973	No	ns	0.9848			Mock:NlANX5-OE-L16 vs. dsNlANX5:NlANX5-OE-L19	-2.13	-14.57 to 10.30	No	ns	0.9994			Mock:NlANX5-OE-L16 vs. dsNlANX5:NlANX5-OE-L19	-0.3507	-1.895 to 1.194	No	ns	0.9968
Mock:NlANX5-OE-L19 vs. dsGFP:Nip	0.7416	-3.360 to 4.844	No	ns	0.9991			Mock:NlANX5-OE-L19 vs. dsGFP:Nip	1.829	-10.61 to 14.26	No	ns	0.9998			Mock:NlANX5-OE-L19 vs. dsGFP:Nip	-0.07013	-1.408 to 1.268	No	ns	>0.9999
Mock:NlANX5-OE-L19 vs. dsGFP:NlANX5-OE-L16	-0.07772	-4.180 to 4.024	No	ns	>0.9999			Mock:NlANX5-OE-L19 vs. dsGFP:NlANX5-OE-L16	0.144	-12.29 to 12.58	No	ns	>0.9999			Mock:NlANX5-OE-L19 vs. dsGFP:NlANX5-OE-L16	0.03957	-1.298 to 1.377	No	ns	>0.9999
Mock:NlANX5-OE-L19 vs. dsGFP:NlANX5-OE-L19	0.5409	-3.561 to 4.643	No	ns	>0.9999			Mock:NlANX5-OE-L19 vs. dsGFP:NlANX5-OE-L19	3.838	-8.597 to 16.27	No	ns	0.9699			Mock:NlANX5-OE-L19 vs. dsGFP:NlANX5-OE-L19	0.311	-1.027 to 1.649	No	ns	0.9963
Mock:NlANX5-OE-L19 vs. dsNlANX5:Nip	-5.992	-10.09 to -1.890	Yes	**	0.0018			Mock:NlANX5-OE-L19 vs. dsNlANX5:Nip	-13.45	-25.88 to -1.013	Yes	*	0.0284			Mock:NlANX5-OE-L19 vs. dsNlANX5:Nip	-1.364	-2.701 to -0.02614	Yes	*	0.0432
Mock:NlANX5-OE-L19 vs. dsNlANX5:NlANX5-OE-L16	1.461	-2.641 to 5.563	No	ns	0.934			Mock:NlANX5-OE-L19 vs. dsNlANX5:NlANX5-OE-L16	4.66	-7.775 to 17.09	No	ns	0.9146			Mock:NlANX5-OE-L19 vs. dsNlANX5:NlANX5-OE-L16	0.0158	-1.322 to 1.353	No	ns	>0.9999
Mock:NlANX5-OE-L19 vs. dsNlANX5:NlANX5-OE-L19	1.2	-2.902 to 5.302	No	ns	0.978			Mock:NlANX5-OE-L19 vs. dsNlANX5:NlANX5-OE-L19	4.119	-8.316 to 16.55	No	ns	0.9552			Mock:NlANX5-OE-L19 vs. dsNlANX5:NlANX5-OE-L19	-0.3438	-1.789 to 1.101	No	ns	0.9956
dsGFP:Nip vs. dsGFP:NlANX5-OE-L16	-0.8193	-4.921 to 3.283	No	ns	0.9981			dsGFP:Nip vs. dsGFP:NlANX5-OE-L16	-1.685	-14.12 to 10.75	No	ns	0.9999			dsGFP:Nip vs. dsGFP:NlANX5-OE-L16	0.1097	-1.228 to 1.447	No	ns	>0.9999
dsGFP:Nip vs. dsGFP:NlANX5-OE-L19	-0.2007	-4.303 to 3.901	No	ns	>0.9999			dsGFP:Nip vs. dsGFP:NlANX5-OE-L19	2.009	-10.43 to 14.44	No	ns	0.9996			dsGFP:Nip vs. dsGFP:NlANX5-OE-L19	0.3811	-0.9566 to 1.719	No	ns	0.9859
dsGFP:Nip vs. dsNlANX5:Nip	-6.734	-10.84 to -2.632	Yes	***	0.0005			dsGFP:Nip vs. dsNlANX5:Nip	-15.28	-27.71 to -2.841	Yes	**	0.0099			dsGFP:Nip vs. dsNlANX5:Nip	-1.294	-2.631 to 0.04398	No	ns	0.0636
dsGFP:Nip vs. dsNlANX5:NlANX5-OE-L16	0.7193	-3.383 to 4.821	No	ns	0.9993			dsGFP:Nip vs. dsNlANX5:NlANX5-OE-L16	2.831	-9.604 to 15.27	No	ns	0.9955			dsGFP:Nip vs. dsNlANX5:NlANX5-OE-L16	0.08593	-1.252 to 1.424	No	ns	>0.9999
dsGFP:Nip vs. dsNlANX5:NlANX5-OE-L19	0.458	-3.644 to 4.560	No	ns	>0.9999			dsGFP:Nip vs. dsNlANX5:NlANX5-OE-L19	2.291	-10.14 to 14.73	No	ns	0.999			dsGFP:Nip vs. dsNlANX5:NlANX5-OE-L19	-0.2737	-1.719 to 1.171	No	ns	0.9991
dsGFP:NlANX5-OE-L16 vs. dsGFP:NlANX5-OE-L19	0.6187	-3.483 to 4.721	No	ns	0.9998			dsGFP:NlANX5-OE-L16 vs. dsGFP:NlANX5-OE-L19	3.694	-8.741 to 16.13	No	ns	0.9759			dsGFP:NlANX5-OE-L16 vs. dsGFP:NlANX5-OE-L19	0.2714	-1.066 to 1.609	No	ns	0.9985
dsGFP:NlANX5-OE-L16 vs. dsNlANX5:Nip	-5.915	-10.02 to -1.813	Yes	**	0.0021			dsGFP:NlANX5-OE-L16 vs. dsNlANX5:Nip	-13.59	-26.03 to -1.157	Yes	*	0.0262			dsGFP:NlANX5-OE-L16 vs. dsNlANX5:Nip	-1.403	-2.741 to -0.06571	Yes	*	0.0346
dsGFP:NlANX5-OE-L16 vs. dsNlANX5:NlANX5-OE-L16	1.539	-2.563 to 5.641	No	ns	0.9142			dsGFP:NlANX5-OE-L16 vs. dsNlANX5:NlANX5-OE-L16	4.516	-7.919 to 16.95	No	ns	0.9271			dsGFP:NlANX5-OE-L16 vs. dsNlANX5:NlANX5-OE-L16	-0.02376	-1.361 to 1.314	No	ns	>0.9999
dsGFP:NlANX5-OE-L16 vs. dsNlANX5:NlANX5-OE-L19	1.277	-2.825 to 5.379	No	ns	0.9683			dsGFP:NlANX5-OE-L16 vs. dsNlANX5:NlANX5-OE-L19	3.975	-8.460 to 16.41	No	ns	0.9632			dsGFP:NlANX5-OE-L16 vs. dsNlANX5:NlANX5-OE-L19	-0.3834	-1.828 to 1.061	No	ns	0.991
dsGFP:NlANX5-OE-L19 vs. dsNlANX5:Nip	-6.533	-10.64 to -2.431	Yes	***	0.0007			dsGFP:NlANX5-OE-L19 vs. dsNlANX5:Nip	-17.29	-29.72 to -4.850	Yes	**	0.0031			dsGFP:NlANX5-OE-L19 vs. dsNlANX5:Nip	-1.675	-3.012 to -0.3371	Yes	**	0.0069
dsGFP:NlANX5-OE-L19 vs. dsNlANX5:NlANX5-OE-L16	0.92	-3.182 to 5.022	No	ns	0.9959			dsGFP:NlANX5-OE-L19 vs. dsNlANX5:NlANX5-OE-L16	0.822	-11.61 to 13.26	No	ns	>0.9999			dsGFP:NlANX5-OE-L19 vs. dsNlANX5:NlANX5-OE-L16	-0.2951	-1.633 to 1.043	No	ns	0.9974
dsGFP:NlANX5-OE-L19 vs. dsNlANX5:NlANX5-OE-L19	0.6587	-3.443 to 4.761	No	ns	0.9996			dsGFP:NlANX5-OE-L19 vs. dsNlANX5:NlANX5-OE-L19	0.2817	-12.15 to 12.72	No	ns	>0.9999			dsGFP:NlANX5-OE-L19 vs. dsNlANX5:NlANX5-OE-L19	-0.6548	-2.100 to 0.7901	No	ns	0.8289
dsNlANX5:Nip vs. dsNlANX5:NlANX5-OE-L16	7.453	3.351 to 11.56	Yes	***	0.0001			dsNlANX5:Nip vs. dsNlANX5:NlANX5-OE-L16	18.11	5.672 to 30.54	Yes	**	0.0019			dsNlANX5:Nip vs. dsNlANX5:NlANX5-OE-L16	1.38	0.04195 to 2.717	Yes	*	0.0396
dsNlANX5:Nip vs. dsNlANX5:NlANX5-OE-L19	7.192	3.090 to 11.29	Yes	***	0.0002			dsNlANX5:Nip vs. dsNlANX5:NlANX5-OE-L19	17.57	5.132 to 30.00	Yes	**	0.0026			dsNlANX5:Nip vs. dsNlANX5:NlANX5-OE-L19	1.02	-0.4248 to 2.465	No	ns	0.331
dsNlANX5:NlANX5-OE-L16 vs. dsNlANX5:NlANX5-OE-L19	-0.2613	-4.363 to 3.841	No	ns	>0.9999			dsNlANX5:NlANX5-OE-L16 vs. dsNlANX5:NlANX5-OE-L19	-0.5403	-12.98 to 11.89	No	ns	>0.9999			dsNlANX5:NlANX5-OE-L16 vs. dsNlANX5:NlANX5-OE-L19	-0.3596	-1.804 to 1.085	No	ns	0.9941
Figure 3D (OsJAR2)	Two-way ANOVA							Figure 3I (OsPR10)	Two-way ANOVA							Figure 3M (SA)	Two-way ANOVA
Tukey's multiple comparisons test	Mean Diff.	95.00% CI of diff.	Below threshold?	Summary	Adjusted P Value			Tukey's multiple comparisons test	Mean Diff.	95.00% CI of diff.	Below threshold?	Summary	Adjusted P Value			Tukey's multiple comparisons test	Mean Diff.	95.00% CI of diff.	Below threshold?	Summary	Adjusted P Value
Mock:Nip vs. Mock:NlANX5-OE-L16	1.076	-8.890 to 11.04	No	ns	>0.9999			Mock:Nip vs. Mock:NlANX5-OE-L16	0.3024	-4.121 to 4.726	No	ns	>0.9999			Mock:Nip vs. Mock:NlANX5-OE-L16	-199.5	-534.3 to 135.2	No	ns	0.5455
Mock:Nip vs. Mock:NlANX5-OE-L19	-0.01524	-9.981 to 9.951	No	ns	>0.9999			Mock:Nip vs. Mock:NlANX5-OE-L19	0.3904	-4.033 to 4.814	No	ns	>0.9999			Mock:Nip vs. Mock:NlANX5-OE-L19	-102.6	-412.5 to 207.3	No	ns	0.9652
Mock:Nip vs. dsGFP:Nip	-0.5948	-10.56 to 9.371	No	ns	>0.9999			Mock:Nip vs. dsGFP:Nip	-0.7041	-5.128 to 3.720	No	ns	0.9996			Mock:Nip vs. dsGFP:Nip	-52.28	-362.2 to 257.6	No	ns	0.9996
Mock:Nip vs. dsGFP:NlANX5-OE-L16	0.4307	-9.535 to 10.40	No	ns	>0.9999			Mock:Nip vs. dsGFP:NlANX5-OE-L16	-0.178	-4.602 to 4.246	No	ns	>0.9999			Mock:Nip vs. dsGFP:NlANX5-OE-L16	-129.8	-439.7 to 180.1	No	ns	0.8801
Mock:Nip vs. dsGFP:NlANX5-OE-L19	1.281	-8.685 to 11.25	No	ns	>0.9999			Mock:Nip vs. dsGFP:NlANX5-OE-L19	0.2596	-4.164 to 4.683	No	ns	>0.9999			Mock:Nip vs. dsGFP:NlANX5-OE-L19	91.83	-218.1 to 401.7	No	ns	0.982
Mock:Nip vs. dsNlANX5:Nip	-16.77	-26.73 to -6.803	Yes	***	0.0004			Mock:Nip vs. dsNlANX5:Nip	-18.44	-22.86 to -14.01	Yes	****	<0.0001			Mock:Nip vs. dsNlANX5:Nip	-413.5	-723.4 to -103.6	Yes	**	0.0035
Mock:Nip vs. dsNlANX5:NlANX5-OE-L16	0.6288	-9.337 to 10.59	No	ns	>0.9999			Mock:Nip vs. dsNlANX5:NlANX5-OE-L16	0.2779	-4.146 to 4.702	No	ns	>0.9999			Mock:Nip vs. dsNlANX5:NlANX5-OE-L16	25.98	-283.9 to 335.9	No	ns	>0.9999
Mock:Nip vs. dsNlANX5:NlANX5-OE-L19	1.035	-8.931 to 11.00	No	ns	>0.9999			Mock:Nip vs. dsNlANX5:NlANX5-OE-L19	0.01716	-4.406 to 4.441	No	ns	>0.9999			Mock:Nip vs. dsNlANX5:NlANX5-OE-L19	-95.31	-430.1 to 239.4	No	ns	0.9859
Mock:NlANX5-OE-L16 vs. Mock:NlANX5-OE-L19	-1.091	-11.06 to 8.875	No	ns	>0.9999			Mock:NlANX5-OE-L16 vs. Mock:NlANX5-OE-L19	0.08802	-4.336 to 4.512	No	ns	>0.9999			Mock:NlANX5-OE-L16 vs. Mock:NlANX5-OE-L19	96.9	-237.8 to 431.6	No	ns	0.9844
Mock:NlANX5-OE-L16 vs. dsGFP:Nip	-1.671	-11.64 to 8.295	No	ns	0.9995			Mock:NlANX5-OE-L16 vs. dsGFP:Nip	-1.007	-5.430 to 3.417	No	ns	0.9955			Mock:NlANX5-OE-L16 vs. dsGFP:Nip	147.2	-187.5 to 482.0	No	ns	0.8499
Mock:NlANX5-OE-L16 vs. dsGFP:NlANX5-OE-L16	-0.6452	-10.61 to 9.321	No	ns	>0.9999			Mock:NlANX5-OE-L16 vs. dsGFP:NlANX5-OE-L16	-0.4804	-4.904 to 3.943	No	ns	>0.9999			Mock:NlANX5-OE-L16 vs. dsGFP:NlANX5-OE-L16	69.69	-265.1 to 404.4	No	ns	0.9983
Mock:NlANX5-OE-L16 vs. dsGFP:NlANX5-OE-L19	0.2055	-9.760 to 10.17	No	ns	>0.9999			Mock:NlANX5-OE-L16 vs. dsGFP:NlANX5-OE-L19	-0.04285	-4.466 to 4.381	No	ns	>0.9999			Mock:NlANX5-OE-L16 vs. dsGFP:NlANX5-OE-L19	291.4	-43.40 to 626.1	No	ns	0.1245
Mock:NlANX5-OE-L16 vs. dsNlANX5:Nip	-17.84	-27.81 to -7.879	Yes	***	0.0002			Mock:NlANX5-OE-L16 vs. dsNlANX5:Nip	-18.74	-23.16 to -14.31	Yes	****	<0.0001			Mock:NlANX5-OE-L16 vs. dsNlANX5:Nip	-214	-548.7 to 120.8	No	ns	0.4562
Mock:NlANX5-OE-L16 vs. dsNlANX5:NlANX5-OE-L16	-0.4471	-10.41 to 9.519	No	ns	>0.9999			Mock:NlANX5-OE-L16 vs. dsNlANX5:NlANX5-OE-L16	-0.02449	-4.448 to 4.399	No	ns	>0.9999			Mock:NlANX5-OE-L16 vs. dsNlANX5:NlANX5-OE-L16	225.5	-109.2 to 560.2	No	ns	0.389
Mock:NlANX5-OE-L16 vs. dsNlANX5:NlANX5-OE-L19	-0.04041	-10.01 to 9.926	No	ns	>0.9999			Mock:NlANX5-OE-L16 vs. dsNlANX5:NlANX5-OE-L19	-0.2852	-4.709 to 4.138	No	ns	>0.9999			Mock:NlANX5-OE-L16 vs. dsNlANX5:NlANX5-OE-L19	104.2	-253.7 to 462.1	No	ns	0.9838
Mock:NlANX5-OE-L19 vs. dsGFP:Nip	-0.5796	-10.55 to 9.386	No	ns	>0.9999			Mock:NlANX5-OE-L19 vs. dsGFP:Nip	-1.095	-5.518 to 3.329	No	ns	0.9922			Mock:NlANX5-OE-L19 vs. dsGFP:Nip	50.33	-259.6 to 360.2	No	ns	0.9997
Mock:NlANX5-OE-L19 vs. dsGFP:NlANX5-OE-L16	0.4459	-9.520 to 10.41	No	ns	>0.9999			Mock:NlANX5-OE-L19 vs. dsGFP:NlANX5-OE-L16	-0.5684	-4.992 to 3.855	No	ns	>0.9999			Mock:NlANX5-OE-L19 vs. dsGFP:NlANX5-OE-L16	-27.21	-337.1 to 282.7	No	ns	>0.9999
Mock:NlANX5-OE-L19 vs. dsGFP:NlANX5-OE-L19	1.297	-8.669 to 11.26	No	ns	>0.9999			Mock:NlANX5-OE-L19 vs. dsGFP:NlANX5-OE-L19	-0.1309	-4.554 to 4.293	No	ns	>0.9999			Mock:NlANX5-OE-L19 vs. dsGFP:NlANX5-OE-L19	194.4	-115.5 to 504.4	No	ns	0.48
Mock:NlANX5-OE-L19 vs. dsNlANX5:Nip	-16.75	-26.72 to -6.788	Yes	***	0.0004			Mock:NlANX5-OE-L19 vs. dsNlANX5:Nip	-18.83	-23.25 to -14.40	Yes	****	<0.0001			Mock:NlANX5-OE-L19 vs. dsNlANX5:Nip	-310.9	-620.8 to -0.9381	Yes	*	0.0489
Mock:NlANX5-OE-L19 vs. dsNlANX5:NlANX5-OE-L16	0.644	-9.322 to 10.61	No	ns	>0.9999			Mock:NlANX5-OE-L19 vs. dsNlANX5:NlANX5-OE-L16	-0.1125	-4.536 to 4.311	No	ns	>0.9999			Mock:NlANX5-OE-L19 vs. dsNlANX5:NlANX5-OE-L16	128.6	-181.3 to 438.5	No	ns	0.8854
Mock:NlANX5-OE-L19 vs. dsNlANX5:NlANX5-OE-L19	1.051	-8.915 to 11.02	No	ns	>0.9999			Mock:NlANX5-OE-L19 vs. dsNlANX5:NlANX5-OE-L19	-0.3733	-4.797 to 4.050	No	ns	>0.9999			Mock:NlANX5-OE-L19 vs. dsNlANX5:NlANX5-OE-L19	7.303	-327.4 to 342.0	No	ns	>0.9999
dsGFP:Nip vs. dsGFP:NlANX5-OE-L16	1.026	-8.940 to 10.99	No	ns	>0.9999			dsGFP:Nip vs. dsGFP:NlANX5-OE-L16	0.5261	-3.898 to 4.950	No	ns	>0.9999			dsGFP:Nip vs. dsGFP:NlANX5-OE-L16	-77.54	-387.5 to 232.4	No	ns	0.9939
dsGFP:Nip vs. dsGFP:NlANX5-OE-L19	1.876	-8.090 to 11.84	No	ns	0.9988			dsGFP:Nip vs. dsGFP:NlANX5-OE-L19	0.9637	-3.460 to 5.387	No	ns	0.9966			dsGFP:Nip vs. dsGFP:NlANX5-OE-L19	144.1	-165.8 to 454.0	No	ns	0.809
dsGFP:Nip vs. dsNlANX5:Nip	-16.17	-26.14 to -6.208	Yes	***	0.0006			dsGFP:Nip vs. dsNlANX5:Nip	-17.73	-22.15 to -13.31	Yes	****	<0.0001			dsGFP:Nip vs. dsNlANX5:Nip	-361.2	-671.1 to -51.27	Yes	*	0.0139
dsGFP:Nip vs. dsNlANX5:NlANX5-OE-L16	1.224	-8.742 to 11.19	No	ns	>0.9999			dsGFP:Nip vs. dsNlANX5:NlANX5-OE-L16	0.982	-3.442 to 5.406	No	ns	0.9962			dsGFP:Nip vs. dsNlANX5:NlANX5-OE-L16	78.26	-231.7 to 388.2	No	ns	0.9935
dsGFP:Nip vs. dsNlANX5:NlANX5-OE-L19	1.63	-8.336 to 11.60	No	ns	0.9996			dsGFP:Nip vs. dsNlANX5:NlANX5-OE-L19	0.7213	-3.702 to 5.145	No	ns	0.9996			dsGFP:Nip vs. dsNlANX5:NlANX5-OE-L19	-43.03	-377.8 to 291.7	No	ns	>0.9999
dsGFP:NlANX5-OE-L16 vs. dsGFP:NlANX5-OE-L19	0.8507	-9.115 to 10.82	No	ns	>0.9999			dsGFP:NlANX5-OE-L16 vs. dsGFP:NlANX5-OE-L19	0.4376	-3.986 to 4.861	No	ns	>0.9999			dsGFP:NlANX5-OE-L16 vs. dsGFP:NlANX5-OE-L19	221.7	-88.26 to 531.6	No	ns	0.3154
dsGFP:NlANX5-OE-L16 vs. dsNlANX5:Nip	-17.2	-27.17 to -7.234	Yes	***	0.0003			dsGFP:NlANX5-OE-L16 vs. dsNlANX5:Nip	-18.26	-22.68 to -13.83	Yes	****	<0.0001			dsGFP:NlANX5-OE-L16 vs. dsNlANX5:Nip	-283.6	-593.6 to 26.27	No	ns	0.0918
dsGFP:NlANX5-OE-L16 vs. dsNlANX5:NlANX5-OE-L16	0.1981	-9.768 to 10.16	No	ns	>0.9999			dsGFP:NlANX5-OE-L16 vs. dsNlANX5:NlANX5-OE-L16	0.4559	-3.968 to 4.880	No	ns	>0.9999			dsGFP:NlANX5-OE-L16 vs. dsNlANX5:NlANX5-OE-L16	155.8	-154.1 to 465.7	No	ns	0.7396
dsGFP:NlANX5-OE-L16 vs. dsNlANX5:NlANX5-OE-L19	0.6048	-9.361 to 10.57	No	ns	>0.9999			dsGFP:NlANX5-OE-L16 vs. dsNlANX5:NlANX5-OE-L19	0.1952	-4.228 to 4.619	No	ns	>0.9999			dsGFP:NlANX5-OE-L16 vs. dsNlANX5:NlANX5-OE-L19	34.51	-300.2 to 369.3	No	ns	>0.9999
dsGFP:NlANX5-OE-L19 vs. dsNlANX5:Nip	-18.05	-28.02 to -8.084	Yes	***	0.0002			dsGFP:NlANX5-OE-L19 vs. dsNlANX5:Nip	-18.69	-23.12 to -14.27	Yes	****	<0.0001			dsGFP:NlANX5-OE-L19 vs. dsNlANX5:Nip	-505.3	-815.2 to -195.4	Yes	***	0.0003
dsGFP:NlANX5-OE-L19 vs. dsNlANX5:NlANX5-OE-L16	-0.6526	-10.62 to 9.313	No	ns	>0.9999			dsGFP:NlANX5-OE-L19 vs. dsNlANX5:NlANX5-OE-L16	0.01836	-4.405 to 4.442	No	ns	>0.9999			dsGFP:NlANX5-OE-L19 vs. dsNlANX5:NlANX5-OE-L16	-65.85	-375.8 to 244.1	No	ns	0.998
dsGFP:NlANX5-OE-L19 vs. dsNlANX5:NlANX5-OE-L19	-0.2459	-10.21 to 9.720	No	ns	>0.9999			dsGFP:NlANX5-OE-L19 vs. dsNlANX5:NlANX5-OE-L19	-0.2424	-4.666 to 4.181	No	ns	>0.9999			dsGFP:NlANX5-OE-L19 vs. dsNlANX5:NlANX5-OE-L19	-187.1	-521.9 to 147.6	No	ns	0.624
dsNlANX5:Nip vs. dsNlANX5:NlANX5-OE-L16	17.4	7.432 to 27.36	Yes	***	0.0002			dsNlANX5:Nip vs. dsNlANX5:NlANX5-OE-L16	18.71	14.29 to 23.14	Yes	****	<0.0001			dsNlANX5:Nip vs. dsNlANX5:NlANX5-OE-L16	439.4	129.5 to 749.4	Yes	**	0.0017
dsNlANX5:Nip vs. dsNlANX5:NlANX5-OE-L19	17.8	7.838 to 27.77	Yes	***	0.0002			dsNlANX5:Nip vs. dsNlANX5:NlANX5-OE-L19	18.45	14.03 to 22.88	Yes	****	<0.0001			dsNlANX5:Nip vs. dsNlANX5:NlANX5-OE-L19	318.2	-16.59 to 652.9	No	ns	0.0717
dsNlANX5:NlANX5-OE-L16 vs. dsNlANX5:NlANX5-OE-L19	0.4067	-9.559 to 10.37	No	ns	>0.9999			dsNlANX5:NlANX5-OE-L16 vs. dsNlANX5:NlANX5-OE-L19	-0.2608	-4.684 to 4.163	No	ns	>0.9999			dsNlANX5:NlANX5-OE-L16 vs. dsNlANX5:NlANX5-OE-L19	-121.3	-456.0 to 213.5	No	ns	0.9425
Figure 3E (OsLOX1)	Two-way ANOVA							Figure 3J (OsWRKY62)	Two-way ANOVA							Figure 3N (MeSA)	Two-way ANOVA
Tukey's multiple comparisons test	Mean Diff.	95.00% CI of diff.	Below threshold?	Summary	Adjusted P Value			Tukey's multiple comparisons test	Mean Diff.	95.00% CI of diff.	Below threshold?	Summary	Adjusted P Value			Tukey's multiple comparisons test	Mean Diff.	95.00% CI of diff.	Below threshold?	Summary	Adjusted P Value
Mock:Nip vs. Mock:NlANX5-OE-L16	1.046	-11.47 to 13.57	No	ns	>0.9999			Mock:Nip vs. Mock:NlANX5-OE-L16	0.8159	-5.742 to 7.374	No	ns	>0.9999			Mock:Nip vs. Mock:NlANX5-OE-L16	-331.5	-580.6 to -82.46	Yes	**	0.0036
Mock:Nip vs. Mock:NlANX5-OE-L19	-0.6436	-13.16 to 11.88	No	ns	>0.9999			Mock:Nip vs. Mock:NlANX5-OE-L19	-1.308	-7.866 to 5.251	No	ns	0.9982			Mock:Nip vs. Mock:NlANX5-OE-L19	-129.4	-360.0 to 101.2	No	ns	0.6194
Mock:Nip vs. dsGFP:Nip	-3.233	-15.75 to 9.288	No	ns	0.9898			Mock:Nip vs. dsGFP:Nip	0.04073	-6.518 to 6.599	No	ns	>0.9999			Mock:Nip vs. dsGFP:Nip	-29.41	-260.0 to 201.2	No	ns	>0.9999
Mock:Nip vs. dsGFP:NlANX5-OE-L16	-1.096	-13.62 to 11.42	No	ns	>0.9999			Mock:Nip vs. dsGFP:NlANX5-OE-L16	-0.5046	-7.063 to 6.054	No	ns	>0.9999			Mock:Nip vs. dsGFP:NlANX5-OE-L16	-105.4	-336.0 to 125.2	No	ns	0.8222
Mock:Nip vs. dsGFP:NlANX5-OE-L19	0.8197	-11.70 to 13.34	No	ns	>0.9999			Mock:Nip vs. dsGFP:NlANX5-OE-L19	-2.437	-8.996 to 4.121	No	ns	0.9181			Mock:Nip vs. dsGFP:NlANX5-OE-L19	108.7	-121.9 to 339.3	No	ns	0.7976
Mock:Nip vs. dsNlANX5:Nip	-25.84	-38.36 to -13.32	Yes	****	<0.0001			Mock:Nip vs. dsNlANX5:Nip	-21.99	-28.55 to -15.43	Yes	****	<0.0001			Mock:Nip vs. dsNlANX5:Nip	-715.9	-946.5 to -485.3	Yes	****	<0.0001
Mock:Nip vs. dsNlANX5:NlANX5-OE-L16	-1.114	-13.63 to 11.41	No	ns	>0.9999			Mock:Nip vs. dsNlANX5:NlANX5-OE-L16	0.4382	-6.120 to 6.997	No	ns	>0.9999			Mock:Nip vs. dsNlANX5:NlANX5-OE-L16	59.14	-171.5 to 289.7	No	ns	0.9928
Mock:Nip vs. dsNlANX5:NlANX5-OE-L19	0.6119	-11.91 to 13.13	No	ns	>0.9999			Mock:Nip vs. dsNlANX5:NlANX5-OE-L19	0.7316	-5.827 to 7.290	No	ns	>0.9999			Mock:Nip vs. dsNlANX5:NlANX5-OE-L19	-167.7	-416.8 to 81.39	No	ns	0.3898
Mock:NlANX5-OE-L16 vs. Mock:NlANX5-OE-L19	-1.69	-14.21 to 10.83	No	ns	0.9999			Mock:NlANX5-OE-L16 vs. Mock:NlANX5-OE-L19	-2.123	-8.682 to 4.435	No	ns	0.9605			Mock:NlANX5-OE-L16 vs. Mock:NlANX5-OE-L19	202.1	-46.96 to 451.2	No	ns	0.1815
Mock:NlANX5-OE-L16 vs. dsGFP:Nip	-4.279	-16.80 to 8.241	No	ns	0.9469			Mock:NlANX5-OE-L16 vs. dsGFP:Nip	-0.7752	-7.333 to 5.783	No	ns	>0.9999			Mock:NlANX5-OE-L16 vs. dsGFP:Nip	302.1	53.06 to 551.2	Yes	**	0.0095
Mock:NlANX5-OE-L16 vs. dsGFP:NlANX5-OE-L16	-2.142	-14.66 to 10.38	No	ns	0.9994			Mock:NlANX5-OE-L16 vs. dsGFP:NlANX5-OE-L16	-1.321	-7.879 to 5.238	No	ns	0.998			Mock:NlANX5-OE-L16 vs. dsGFP:NlANX5-OE-L16	226.1	-22.97 to 475.2	No	ns	0.0967
Mock:NlANX5-OE-L16 vs. dsGFP:NlANX5-OE-L19	-0.2266	-12.75 to 12.29	No	ns	>0.9999			Mock:NlANX5-OE-L16 vs. dsGFP:NlANX5-OE-L19	-3.253	-9.812 to 3.305	No	ns	0.7178			Mock:NlANX5-OE-L16 vs. dsGFP:NlANX5-OE-L19	440.3	191.2 to 689.4	Yes	****	<0.0001
Mock:NlANX5-OE-L16 vs. dsNlANX5:Nip	-26.89	-39.41 to -14.37	Yes	****	<0.0001			Mock:NlANX5-OE-L16 vs. dsNlANX5:Nip	-22.8	-29.36 to -16.24	Yes	****	<0.0001			Mock:NlANX5-OE-L16 vs. dsNlANX5:Nip	-384.4	-633.5 to -135.3	Yes	***	0.0006
Mock:NlANX5-OE-L16 vs. dsNlANX5:NlANX5-OE-L16	-2.161	-14.68 to 10.36	No	ns	0.9993			Mock:NlANX5-OE-L16 vs. dsNlANX5:NlANX5-OE-L16	-0.3777	-6.936 to 6.181	No	ns	>0.9999			Mock:NlANX5-OE-L16 vs. dsNlANX5:NlANX5-OE-L16	390.7	141.6 to 639.8	Yes	***	0.0005
Mock:NlANX5-OE-L16 vs. dsNlANX5:NlANX5-OE-L19	-0.4344	-12.95 to 12.09	No	ns	>0.9999			Mock:NlANX5-OE-L16 vs. dsNlANX5:NlANX5-OE-L19	-0.08437	-6.643 to 6.474	No	ns	>0.9999			Mock:NlANX5-OE-L16 vs. dsNlANX5:NlANX5-OE-L19	163.9	-102.4 to 430.1	No	ns	0.505
Mock:NlANX5-OE-L19 vs. dsGFP:Nip	-2.589	-15.11 to 9.931	No	ns	0.9976			Mock:NlANX5-OE-L19 vs. dsGFP:Nip	1.348	-5.210 to 7.907	No	ns	0.9977			Mock:NlANX5-OE-L19 vs. dsGFP:Nip	100	-130.6 to 330.6	No	ns	0.8592
Mock:NlANX5-OE-L19 vs. dsGFP:NlANX5-OE-L16	-0.4524	-12.97 to 12.07	No	ns	>0.9999			Mock:NlANX5-OE-L19 vs. dsGFP:NlANX5-OE-L16	0.8029	-5.755 to 7.361	No	ns	>0.9999			Mock:NlANX5-OE-L19 vs. dsGFP:NlANX5-OE-L16	23.99	-206.6 to 254.6	No	ns	>0.9999
Mock:NlANX5-OE-L19 vs. dsGFP:NlANX5-OE-L19	1.463	-11.06 to 13.98	No	ns	>0.9999			Mock:NlANX5-OE-L19 vs. dsGFP:NlANX5-OE-L19	-1.13	-7.688 to 5.428	No	ns	0.9994			Mock:NlANX5-OE-L19 vs. dsGFP:NlANX5-OE-L19	238.2	7.557 to 468.8	Yes	*	0.0391
Mock:NlANX5-OE-L19 vs. dsNlANX5:Nip	-25.2	-37.72 to -12.68	Yes	****	<0.0001			Mock:NlANX5-OE-L19 vs. dsNlANX5:Nip	-20.68	-27.24 to -14.12	Yes	****	<0.0001			Mock:NlANX5-OE-L19 vs. dsNlANX5:Nip	-586.5	-817.1 to -355.9	Yes	****	<0.0001
Mock:NlANX5-OE-L19 vs. dsNlANX5:NlANX5-OE-L16	-0.4707	-12.99 to 12.05	No	ns	>0.9999			Mock:NlANX5-OE-L19 vs. dsNlANX5:NlANX5-OE-L16	1.746	-4.813 to 8.304	No	ns	0.9876			Mock:NlANX5-OE-L19 vs. dsNlANX5:NlANX5-OE-L16	188.6	-42.04 to 419.2	No	ns	0.1747
Mock:NlANX5-OE-L19 vs. dsNlANX5:NlANX5-OE-L19	1.255	-11.26 to 13.78	No	ns	>0.9999			Mock:NlANX5-OE-L19 vs. dsNlANX5:NlANX5-OE-L19	2.039	-4.519 to 8.597	No	ns	0.9686			Mock:NlANX5-OE-L19 vs. dsNlANX5:NlANX5-OE-L19	-38.27	-287.4 to 210.8	No	ns	0.9998
dsGFP:Nip vs. dsGFP:NlANX5-OE-L16	2.137	-10.38 to 14.66	No	ns	0.9994			dsGFP:Nip vs. dsGFP:NlANX5-OE-L16	-0.5453	-7.104 to 6.013	No	ns	>0.9999			dsGFP:Nip vs. dsGFP:NlANX5-OE-L16	-76.03	-306.6 to 154.6	No	ns	0.966
dsGFP:Nip vs. dsGFP:NlANX5-OE-L19	4.052	-8.468 to 16.57	No	ns	0.9606			dsGFP:Nip vs. dsGFP:NlANX5-OE-L19	-2.478	-9.036 to 4.080	No	ns	0.911			dsGFP:Nip vs. dsGFP:NlANX5-OE-L19	138.1	-92.46 to 368.8	No	ns	0.5391
dsGFP:Nip vs. dsNlANX5:Nip	-22.61	-35.13 to -10.09	Yes	***	0.0002			dsGFP:Nip vs. dsNlANX5:Nip	-22.03	-28.59 to -15.47	Yes	****	<0.0001			dsGFP:Nip vs. dsNlANX5:Nip	-686.5	-917.1 to -455.9	Yes	****	<0.0001
dsGFP:Nip vs. dsNlANX5:NlANX5-OE-L16	2.118	-10.40 to 14.64	No	ns	0.9994			dsGFP:Nip vs. dsNlANX5:NlANX5-OE-L16	0.3975	-6.161 to 6.956	No	ns	>0.9999			dsGFP:Nip vs. dsNlANX5:NlANX5-OE-L16	88.55	-142.1 to 319.2	No	ns	0.922
dsGFP:Nip vs. dsNlANX5:NlANX5-OE-L19	3.845	-8.676 to 16.36	No	ns	0.9707			dsGFP:Nip vs. dsNlANX5:NlANX5-OE-L19	0.6908	-5.867 to 7.249	No	ns	>0.9999			dsGFP:Nip vs. dsNlANX5:NlANX5-OE-L19	-138.3	-387.4 to 110.8	No	ns	0.6323
dsGFP:NlANX5-OE-L16 vs. dsGFP:NlANX5-OE-L19	1.916	-10.60 to 14.44	No	ns	0.9997			dsGFP:NlANX5-OE-L16 vs. dsGFP:NlANX5-OE-L19	-1.933	-8.491 to 4.625	No	ns	0.977			dsGFP:NlANX5-OE-L16 vs. dsGFP:NlANX5-OE-L19	214.2	-16.43 to 444.8	No	ns	0.0836
dsGFP:NlANX5-OE-L16 vs. dsNlANX5:Nip	-24.75	-37.27 to -12.23	Yes	****	<0.0001			dsGFP:NlANX5-OE-L16 vs. dsNlANX5:Nip	-21.48	-28.04 to -14.92	Yes	****	<0.0001			dsGFP:NlANX5-OE-L16 vs. dsNlANX5:Nip	-610.5	-841.1 to -379.9	Yes	****	<0.0001
dsGFP:NlANX5-OE-L16 vs. dsNlANX5:NlANX5-OE-L16	-0.0183	-12.54 to 12.50	No	ns	>0.9999			dsGFP:NlANX5-OE-L16 vs. dsNlANX5:NlANX5-OE-L16	0.9428	-5.615 to 7.501	No	ns	0.9998			dsGFP:NlANX5-OE-L16 vs. dsNlANX5:NlANX5-OE-L16	164.6	-66.03 to 395.2	No	ns	0.318
dsGFP:NlANX5-OE-L16 vs. dsNlANX5:NlANX5-OE-L19	1.708	-10.81 to 14.23	No	ns	0.9999			dsGFP:NlANX5-OE-L16 vs. dsNlANX5:NlANX5-OE-L19	1.236	-5.322 to 7.794	No	ns	0.9988			dsGFP:NlANX5-OE-L16 vs. dsNlANX5:NlANX5-OE-L19	-62.26	-311.3 to 186.8	No	ns	0.9939
dsGFP:NlANX5-OE-L19 vs. dsNlANX5:Nip	-26.66	-39.18 to -14.14	Yes	****	<0.0001			dsGFP:NlANX5-OE-L19 vs. dsNlANX5:Nip	-19.55	-26.11 to -12.99	Yes	****	<0.0001			dsGFP:NlANX5-OE-L19 vs. dsNlANX5:Nip	-824.7	-1055 to -594.1	Yes	****	<0.0001
dsGFP:NlANX5-OE-L19 vs. dsNlANX5:NlANX5-OE-L16	-1.934	-14.45 to 10.59	No	ns	0.9997			dsGFP:NlANX5-OE-L19 vs. dsNlANX5:NlANX5-OE-L16	2.876	-3.683 to 9.434	No	ns	0.8247			dsGFP:NlANX5-OE-L19 vs. dsNlANX5:NlANX5-OE-L16	-49.6	-280.2 to 181.0	No	ns	0.9978
dsGFP:NlANX5-OE-L19 vs. dsNlANX5:NlANX5-OE-L19	-0.2078	-12.73 to 12.31	No	ns	>0.9999			dsGFP:NlANX5-OE-L19 vs. dsNlANX5:NlANX5-OE-L19	3.169	-3.389 to 9.727	No	ns	0.7432			dsGFP:NlANX5-OE-L19 vs. dsNlANX5:NlANX5-OE-L19	-276.4	-525.5 to -27.35	Yes	*	0.0216
dsNlANX5:Nip vs. dsNlANX5:NlANX5-OE-L16	24.73	12.21 to 37.25	Yes	****	<0.0001			dsNlANX5:Nip vs. dsNlANX5:NlANX5-OE-L16	22.43	15.87 to 28.98	Yes	****	<0.0001			dsNlANX5:Nip vs. dsNlANX5:NlANX5-OE-L16	775.1	544.5 to 1006	Yes	****	<0.0001
dsNlANX5:Nip vs. dsNlANX5:NlANX5-OE-L19	26.46	13.94 to 38.98	Yes	****	<0.0001			dsNlANX5:Nip vs. dsNlANX5:NlANX5-OE-L19	22.72	16.16 to 29.28	Yes	****	<0.0001			dsNlANX5:Nip vs. dsNlANX5:NlANX5-OE-L19	548.2	299.2 to 797.3	Yes	****	<0.0001
dsNlANX5:NlANX5-OE-L16 vs. dsNlANX5:NlANX5-OE-L19	1.726	-10.79 to 14.25	No	ns	0.9999			dsNlANX5:NlANX5-OE-L16 vs. dsNlANX5:NlANX5-OE-L19	0.2933	-6.265 to 6.852	No	ns	>0.9999			dsNlANX5:NlANX5-OE-L16 vs. dsNlANX5:NlANX5-OE-L19	-226.8	-475.9 to 22.25	No	ns	0.0948
Figure 3F (OsJAmyb)	Two-way ANOVA							Figure 3K (OsGLR7.1)	Two-way ANOVA
Tukey's multiple comparisons test	Mean Diff.	95.00% CI of diff.	Below threshold?	Summary	Adjusted P Value			Tukey's multiple comparisons test	Mean Diff.	95.00% CI of diff.	Below threshold?	Summary	Adjusted P Value
Mock:Nip vs. Mock:NlANX5-OE-L16	0.677	-12.06 to 13.41	No	ns	>0.9999			Mock:Nip vs. Mock:NlANX5-OE-L16	0.5861	-10.72 to 11.89	No	ns	>0.9999
Mock:Nip vs. Mock:NlANX5-OE-L19	0.1591	-12.58 to 12.90	No	ns	>0.9999			Mock:Nip vs. Mock:NlANX5-OE-L19	-1.853	-13.16 to 9.452	No	ns	0.9995
Mock:Nip vs. dsGFP:Nip	-0.9988	-13.74 to 11.74	No	ns	>0.9999			Mock:Nip vs. dsGFP:Nip	-9.355	-20.66 to 1.950	No	ns	0.1536
Mock:Nip vs. dsGFP:NlANX5-OE-L16	-1.83	-14.57 to 10.91	No	ns	0.9998			Mock:Nip vs. dsGFP:NlANX5-OE-L16	-0.65	-11.95 to 10.65	No	ns	>0.9999
Mock:Nip vs. dsGFP:NlANX5-OE-L19	0.6055	-12.13 to 13.34	No	ns	>0.9999			Mock:Nip vs. dsGFP:NlANX5-OE-L19	-0.02798	-11.33 to 11.28	No	ns	>0.9999
Mock:Nip vs. dsNlANX5:Nip	-18.76	-31.50 to -6.025	Yes	**	0.0017			Mock:Nip vs. dsNlANX5:Nip	-22.29	-33.60 to -10.99	Yes	****	<0.0001
Mock:Nip vs. dsNlANX5:NlANX5-OE-L16	0.3179	-12.42 to 13.05	No	ns	>0.9999			Mock:Nip vs. dsNlANX5:NlANX5-OE-L16	-0.2367	-11.54 to 11.07	No	ns	>0.9999
Mock:Nip vs. dsNlANX5:NlANX5-OE-L19	0.4799	-12.26 to 13.22	No	ns	>0.9999			Mock:Nip vs. dsNlANX5:NlANX5-OE-L19	-0.0531	-11.36 to 11.25	No	ns	>0.9999
Mock:NlANX5-OE-L16 vs. Mock:NlANX5-OE-L19	-0.5179	-13.25 to 12.22	No	ns	>0.9999			Mock:NlANX5-OE-L16 vs. Mock:NlANX5-OE-L19	-2.439	-13.74 to 8.866	No	ns	0.9969
Mock:NlANX5-OE-L16 vs. dsGFP:Nip	-1.676	-14.41 to 11.06	No	ns	>0.9999			Mock:NlANX5-OE-L16 vs. dsGFP:Nip	-9.941	-21.25 to 1.364	No	ns	0.1112
Mock:NlANX5-OE-L16 vs. dsGFP:NlANX5-OE-L16	-2.507	-15.24 to 10.23	No	ns	0.9983			Mock:NlANX5-OE-L16 vs. dsGFP:NlANX5-OE-L16	-1.236	-12.54 to 10.07	No	ns	>0.9999
Mock:NlANX5-OE-L16 vs. dsGFP:NlANX5-OE-L19	-0.07149	-12.81 to 12.67	No	ns	>0.9999			Mock:NlANX5-OE-L16 vs. dsGFP:NlANX5-OE-L19	-0.6141	-11.92 to 10.69	No	ns	>0.9999
Mock:NlANX5-OE-L16 vs. dsNlANX5:Nip	-19.44	-32.18 to -6.702	Yes	**	0.0011			Mock:NlANX5-OE-L16 vs. dsNlANX5:Nip	-22.88	-34.18 to -11.57	Yes	****	<0.0001
Mock:NlANX5-OE-L16 vs. dsNlANX5:NlANX5-OE-L16	-0.3591	-13.10 to 12.38	No	ns	>0.9999			Mock:NlANX5-OE-L16 vs. dsNlANX5:NlANX5-OE-L16	-0.8228	-12.13 to 10.48	No	ns	>0.9999
Mock:NlANX5-OE-L16 vs. dsNlANX5:NlANX5-OE-L19	-0.197	-12.93 to 12.54	No	ns	>0.9999			Mock:NlANX5-OE-L16 vs. dsNlANX5:NlANX5-OE-L19	-0.6392	-11.94 to 10.67	No	ns	>0.9999
Mock:NlANX5-OE-L19 vs. dsGFP:Nip	-1.158	-13.89 to 11.58	No	ns	>0.9999			Mock:NlANX5-OE-L19 vs. dsGFP:Nip	-7.502	-18.81 to 3.803	No	ns	0.3775
Mock:NlANX5-OE-L19 vs. dsGFP:NlANX5-OE-L16	-1.989	-14.73 to 10.75	No	ns	0.9997			Mock:NlANX5-OE-L19 vs. dsGFP:NlANX5-OE-L16	1.203	-10.10 to 12.51	No	ns	>0.9999
Mock:NlANX5-OE-L19 vs. dsGFP:NlANX5-OE-L19	0.4464	-12.29 to 13.18	No	ns	>0.9999			Mock:NlANX5-OE-L19 vs. dsGFP:NlANX5-OE-L19	1.825	-9.480 to 13.13	No	ns	0.9996
Mock:NlANX5-OE-L19 vs. dsNlANX5:Nip	-18.92	-31.66 to -6.184	Yes	**	0.0015			Mock:NlANX5-OE-L19 vs. dsNlANX5:Nip	-20.44	-31.74 to -9.133	Yes	***	0.0002
Mock:NlANX5-OE-L19 vs. dsNlANX5:NlANX5-OE-L16	0.1588	-12.58 to 12.90	No	ns	>0.9999			Mock:NlANX5-OE-L19 vs. dsNlANX5:NlANX5-OE-L16	1.617	-9.688 to 12.92	No	ns	0.9998
Mock:NlANX5-OE-L19 vs. dsNlANX5:NlANX5-OE-L19	0.3208	-12.42 to 13.06	No	ns	>0.9999			Mock:NlANX5-OE-L19 vs. dsNlANX5:NlANX5-OE-L19	1.8	-9.505 to 13.11	No	ns	0.9996
dsGFP:Nip vs. dsGFP:NlANX5-OE-L16	-0.831	-13.57 to 11.91	No	ns	>0.9999			dsGFP:Nip vs. dsGFP:NlANX5-OE-L16	8.705	-2.600 to 20.01	No	ns	0.2156
dsGFP:Nip vs. dsGFP:NlANX5-OE-L19	1.604	-11.13 to 14.34	No	ns	>0.9999			dsGFP:Nip vs. dsGFP:NlANX5-OE-L19	9.327	-1.978 to 20.63	No	ns	0.1559
dsGFP:Nip vs. dsNlANX5:Nip	-17.76	-30.50 to -5.026	Yes	**	0.003			dsGFP:Nip vs. dsNlANX5:Nip	-12.94	-24.24 to -1.631	Yes	*	0.0182
dsGFP:Nip vs. dsNlANX5:NlANX5-OE-L16	1.317	-11.42 to 14.05	No	ns	>0.9999			dsGFP:Nip vs. dsNlANX5:NlANX5-OE-L16	9.118	-2.186 to 20.42	No	ns	0.1742
dsGFP:Nip vs. dsNlANX5:NlANX5-OE-L19	1.479	-11.26 to 14.22	No	ns	>0.9999			dsGFP:Nip vs. dsNlANX5:NlANX5-OE-L19	9.302	-2.003 to 20.61	No	ns	0.158
dsGFP:NlANX5-OE-L16 vs. dsGFP:NlANX5-OE-L19	2.435	-10.30 to 15.17	No	ns	0.9986			dsGFP:NlANX5-OE-L16 vs. dsGFP:NlANX5-OE-L19	0.622	-10.68 to 11.93	No	ns	>0.9999
dsGFP:NlANX5-OE-L16 vs. dsNlANX5:Nip	-16.93	-29.67 to -4.195	Yes	**	0.0048			dsGFP:NlANX5-OE-L16 vs. dsNlANX5:Nip	-21.64	-32.95 to -10.34	Yes	****	<0.0001
dsGFP:NlANX5-OE-L16 vs. dsNlANX5:NlANX5-OE-L16	2.148	-10.59 to 14.88	No	ns	0.9994			dsGFP:NlANX5-OE-L16 vs. dsNlANX5:NlANX5-OE-L16	0.4133	-10.89 to 11.72	No	ns	>0.9999
dsGFP:NlANX5-OE-L16 vs. dsNlANX5:NlANX5-OE-L19	2.31	-10.43 to 15.05	No	ns	0.9991			dsGFP:NlANX5-OE-L16 vs. dsNlANX5:NlANX5-OE-L19	0.5969	-10.71 to 11.90	No	ns	>0.9999
dsGFP:NlANX5-OE-L19 vs. dsNlANX5:Nip	-19.37	-32.10 to -6.631	Yes	**	0.0012			dsGFP:NlANX5-OE-L19 vs. dsNlANX5:Nip	-22.26	-33.57 to -10.96	Yes	****	<0.0001
dsGFP:NlANX5-OE-L19 vs. dsNlANX5:NlANX5-OE-L16	-0.2876	-13.02 to 12.45	No	ns	>0.9999			dsGFP:NlANX5-OE-L19 vs. dsNlANX5:NlANX5-OE-L16	-0.2087	-11.51 to 11.10	No	ns	>0.9999
dsGFP:NlANX5-OE-L19 vs. dsNlANX5:NlANX5-OE-L19	-0.1255	-12.86 to 12.61	No	ns	>0.9999			dsGFP:NlANX5-OE-L19 vs. dsNlANX5:NlANX5-OE-L19	-0.02512	-11.33 to 11.28	No	ns	>0.9999
dsNlANX5:Nip vs. dsNlANX5:NlANX5-OE-L16	19.08	6.343 to 31.82	Yes	**	0.0014			dsNlANX5:Nip vs. dsNlANX5:NlANX5-OE-L16	22.05	10.75 to 33.36	Yes	****	<0.0001
dsNlANX5:Nip vs. dsNlANX5:NlANX5-OE-L19	19.24	6.505 to 31.98	Yes	**	0.0013			dsNlANX5:Nip vs. dsNlANX5:NlANX5-OE-L19	22.24	10.93 to 33.54	Yes	****	<0.0001
dsNlANX5:NlANX5-OE-L16 vs. dsNlANX5:NlANX5-OE-L19	0.162	-12.57 to 12.90	No	ns	>0.9999			dsNlANX5:NlANX5-OE-L16 vs. dsNlANX5:NlANX5-OE-L19	0.1836	-11.12 to 11.49	No	ns	>0.9999

## Sheet: Fig. 5
Supplemental Data. Figure 5 ANOVA results.
Figure 5A (Nip vs. OsANN2-OE)	Two-way ANOVA							Figure 5B (Nip vs. OsANN8-OE)	Two-way ANOVA
Tukey's multiple comparisons test	Mean Diff.	95.00% CI of diff.	Below threshold?	Summary	Adjusted P Value			Tukey's multiple comparisons test	Mean Diff.	95.00% CI of diff.	Below threshold?	Summary	Adjusted P Value
Day 1								Day 1
Nip-dsGFP vs. OsANN2-OE-L14-dsGFP	0	-6.250 to 6.250	No	ns	>0.9999			Nip-dsGFP vs. OsANN8-OE-L39-dsGFP	0	-4.634 to 4.634	No	ns	>0.9999
Nip-dsGFP vs. OsANN2-OE-L24-dsGFP	0	-6.250 to 6.250	No	ns	>0.9999			Nip-dsGFP vs. OsANN8-OE-L49-dsGFP	0	-4.891 to 4.891	No	ns	>0.9999
OsANN2-OE-L14-dsGFP vs. OsANN2-OE-L24-dsGFP	0	-6.250 to 6.250	No	ns	>0.9999			OsANN8-OE-L39-dsGFP vs. OsANN8-OE-L49-dsGFP	0	-5.196 to 5.196	No	ns	>0.9999
Day 2								Day 2
Nip-dsGFP vs. OsANN2-OE-L14-dsGFP	-0.25	-6.500 to 6.000	No	ns	0.9951			Nip-dsGFP vs. OsANN8-OE-L39-dsGFP	12.17	7.533 to 16.80	Yes	****	<0.0001
Nip-dsGFP vs. OsANN2-OE-L24-dsGFP	-1.25	-7.500 to 5.000	No	ns	0.8855			Nip-dsGFP vs. OsANN8-OE-L49-dsGFP	20.65	15.76 to 25.54	Yes	****	<0.0001
OsANN2-OE-L14-dsGFP vs. OsANN2-OE-L24-dsGFP	-1	-7.250 to 5.250	No	ns	0.9251			OsANN8-OE-L39-dsGFP vs. OsANN8-OE-L49-dsGFP	8.483	3.288 to 13.68	Yes	***	0.0004
Day 2								Day 2
Nip-dsGFP vs. OsANN2-OE-L14-dsGFP	-0.5625	-6.813 to 5.688	No	ns	0.9757			Nip-dsGFP vs. OsANN8-OE-L39-dsGFP	13.19	8.554 to 17.82	Yes	****	<0.0001
Nip-dsGFP vs. OsANN2-OE-L24-dsGFP	-1.875	-8.125 to 4.375	No	ns	0.7608			Nip-dsGFP vs. OsANN8-OE-L49-dsGFP	20.84	15.95 to 25.73	Yes	****	<0.0001
OsANN2-OE-L14-dsGFP vs. OsANN2-OE-L24-dsGFP	-1.313	-7.563 to 4.938	No	ns	0.8745			OsANN8-OE-L39-dsGFP vs. OsANN8-OE-L49-dsGFP	7.65	2.454 to 12.85	Yes	**	0.0017
Day 4								Day 4
Nip-dsGFP vs. OsANN2-OE-L14-dsGFP	-0.0625	-6.313 to 6.188	No	ns	0.9997			Nip-dsGFP vs. OsANN8-OE-L39-dsGFP	13.67	9.033 to 18.30	Yes	****	<0.0001
Nip-dsGFP vs. OsANN2-OE-L24-dsGFP	-1.5	-7.750 to 4.750	No	ns	0.8394			Nip-dsGFP vs. OsANN8-OE-L49-dsGFP	21.7	16.81 to 26.59	Yes	****	<0.0001
OsANN2-OE-L14-dsGFP vs. OsANN2-OE-L24-dsGFP	-1.438	-7.688 to 4.813	No	ns	0.8515			OsANN8-OE-L39-dsGFP vs. OsANN8-OE-L49-dsGFP	8.033	2.838 to 13.23	Yes	***	0.0009
Day 5								Day 5
Nip-dsGFP vs. OsANN2-OE-L14-dsGFP	3.438	-2.813 to 9.688	No	ns	0.4002			Nip-dsGFP vs. OsANN8-OE-L39-dsGFP	13.23	8.595 to 17.86	Yes	****	<0.0001
Nip-dsGFP vs. OsANN2-OE-L24-dsGFP	0.0625	-6.188 to 6.313	No	ns	0.9997			Nip-dsGFP vs. OsANN8-OE-L49-dsGFP	18.61	13.72 to 23.50	Yes	****	<0.0001
OsANN2-OE-L14-dsGFP vs. OsANN2-OE-L24-dsGFP	-3.375	-9.625 to 2.875	No	ns	0.4135			OsANN8-OE-L39-dsGFP vs. OsANN8-OE-L49-dsGFP	5.383	0.1878 to 10.58	Yes	*	0.0403
Day 6								Day 6
Nip-dsGFP vs. OsANN2-OE-L14-dsGFP	6.75	0.4997 to 13.00	Yes	*	0.0306			Nip-dsGFP vs. OsANN8-OE-L39-dsGFP	11.04	6.408 to 15.68	Yes	****	<0.0001
Nip-dsGFP vs. OsANN2-OE-L24-dsGFP	3.563	-2.688 to 9.813	No	ns	0.3741			Nip-dsGFP vs. OsANN8-OE-L49-dsGFP	18.73	13.83 to 23.62	Yes	****	<0.0001
OsANN2-OE-L14-dsGFP vs. OsANN2-OE-L24-dsGFP	-3.188	-9.438 to 3.063	No	ns	0.4547			OsANN8-OE-L39-dsGFP vs. OsANN8-OE-L49-dsGFP	7.683	2.488 to 12.88	Yes	**	0.0016
Day 7								Day 7
Nip-dsGFP vs. OsANN2-OE-L14-dsGFP	8.438	2.187 to 14.69	Yes	**	0.0045			Nip-dsGFP vs. OsANN8-OE-L39-dsGFP	12.23	7.595 to 16.86	Yes	****	<0.0001
Nip-dsGFP vs. OsANN2-OE-L24-dsGFP	4.813	-1.438 to 11.06	No	ns	0.1675			Nip-dsGFP vs. OsANN8-OE-L49-dsGFP	19.51	14.62 to 24.40	Yes	****	<0.0001
OsANN2-OE-L14-dsGFP vs. OsANN2-OE-L24-dsGFP	-3.625	-9.875 to 2.625	No	ns	0.3613			OsANN8-OE-L39-dsGFP vs. OsANN8-OE-L49-dsGFP	7.283	2.088 to 12.48	Yes	**	0.003
Day 8								Day 8
Nip-dsGFP vs. OsANN2-OE-L14-dsGFP	24.63	18.37 to 30.88	Yes	****	<0.0001			Nip-dsGFP vs. OsANN8-OE-L39-dsGFP	8.208	3.575 to 12.84	Yes	***	0.0001
Nip-dsGFP vs. OsANN2-OE-L24-dsGFP	15.19	8.937 to 21.44	Yes	****	<0.0001			Nip-dsGFP vs. OsANN8-OE-L49-dsGFP	15.68	10.78 to 20.57	Yes	****	<0.0001
OsANN2-OE-L14-dsGFP vs. OsANN2-OE-L24-dsGFP	-9.438	-15.69 to -3.187	Yes	**	0.0012			OsANN8-OE-L39-dsGFP vs. OsANN8-OE-L49-dsGFP	7.467	2.271 to 12.66	Yes	**	0.0023
Day 9								Day 9
Nip-dsGFP vs. OsANN2-OE-L14-dsGFP	36	29.75 to 42.25	Yes	****	<0.0001			Nip-dsGFP vs. OsANN8-OE-L39-dsGFP	8.708	4.075 to 13.34	Yes	****	<0.0001
Nip-dsGFP vs. OsANN2-OE-L24-dsGFP	24.31	18.06 to 30.56	Yes	****	<0.0001			Nip-dsGFP vs. OsANN8-OE-L49-dsGFP	15.68	10.78 to 20.57	Yes	****	<0.0001
OsANN2-OE-L14-dsGFP vs. OsANN2-OE-L24-dsGFP	-11.69	-17.94 to -5.437	Yes	****	<0.0001			OsANN8-OE-L39-dsGFP vs. OsANN8-OE-L49-dsGFP	6.967	1.771 to 12.16	Yes	**	0.0049
Day 10								Day 10
Nip-dsGFP vs. OsANN2-OE-L14-dsGFP	40.63	34.37 to 46.88	Yes	****	<0.0001			Nip-dsGFP vs. OsANN8-OE-L39-dsGFP	9.125	4.491 to 13.76	Yes	****	<0.0001
Nip-dsGFP vs. OsANN2-OE-L24-dsGFP	31.69	25.44 to 37.94	Yes	****	<0.0001			Nip-dsGFP vs. OsANN8-OE-L49-dsGFP	15.68	10.78 to 20.57	Yes	****	<0.0001
OsANN2-OE-L14-dsGFP vs. OsANN2-OE-L24-dsGFP	-8.938	-15.19 to -2.687	Yes	**	0.0024			OsANN8-OE-L39-dsGFP vs. OsANN8-OE-L49-dsGFP	6.55	1.354 to 11.75	Yes	**	0.0089
Day 11								Day 11
Nip-dsGFP vs. OsANN2-OE-L14-dsGFP	40.63	34.37 to 46.88	Yes	****	<0.0001			Nip-dsGFP vs. OsANN8-OE-L39-dsGFP	9.125	4.491 to 13.76	Yes	****	<0.0001
Nip-dsGFP vs. OsANN2-OE-L24-dsGFP	32	25.75 to 38.25	Yes	****	<0.0001			Nip-dsGFP vs. OsANN8-OE-L49-dsGFP	15.68	10.78 to 20.57	Yes	****	<0.0001
OsANN2-OE-L14-dsGFP vs. OsANN2-OE-L24-dsGFP	-8.625	-14.88 to -2.375	Yes	**	0.0036			OsANN8-OE-L39-dsGFP vs. OsANN8-OE-L49-dsGFP	6.55	1.354 to 11.75	Yes	**	0.0089
Day 12								Day 12
Nip-dsGFP vs. OsANN2-OE-L14-dsGFP	41.44	35.19 to 47.69	Yes	****	<0.0001			Nip-dsGFP vs. OsANN8-OE-L39-dsGFP	8.563	3.929 to 13.20	Yes	****	<0.0001
Nip-dsGFP vs. OsANN2-OE-L24-dsGFP	32.56	26.31 to 38.81	Yes	****	<0.0001			Nip-dsGFP vs. OsANN8-OE-L49-dsGFP	16.21	11.32 to 21.10	Yes	****	<0.0001
OsANN2-OE-L14-dsGFP vs. OsANN2-OE-L24-dsGFP	-8.875	-15.13 to -2.625	Yes	**	0.0026			OsANN8-OE-L39-dsGFP vs. OsANN8-OE-L49-dsGFP	7.65	2.454 to 12.85	Yes	**	0.0017
Day 13								Day 13
Nip-dsGFP vs. OsANN2-OE-L14-dsGFP	41.44	35.19 to 47.69	Yes	****	<0.0001			Nip-dsGFP vs. OsANN8-OE-L39-dsGFP	8.563	3.929 to 13.20	Yes	****	<0.0001
Nip-dsGFP vs. OsANN2-OE-L24-dsGFP	32.56	26.31 to 38.81	Yes	****	<0.0001			Nip-dsGFP vs. OsANN8-OE-L49-dsGFP	16.21	11.32 to 21.10	Yes	****	<0.0001
OsANN2-OE-L14-dsGFP vs. OsANN2-OE-L24-dsGFP	-8.875	-15.13 to -2.625	Yes	**	0.0026			OsANN8-OE-L39-dsGFP vs. OsANN8-OE-L49-dsGFP	7.65	2.454 to 12.85	Yes	**	0.0017
Day 14								Day 14
Nip-dsGFP vs. OsANN2-OE-L14-dsGFP	41.44	35.19 to 47.69	Yes	****	<0.0001			Nip-dsGFP vs. OsANN8-OE-L39-dsGFP	8.979	4.345 to 13.61	Yes	****	<0.0001
Nip-dsGFP vs. OsANN2-OE-L24-dsGFP	32.56	26.31 to 38.81	Yes	****	<0.0001			Nip-dsGFP vs. OsANN8-OE-L49-dsGFP	16.71	11.82 to 21.60	Yes	****	<0.0001
OsANN2-OE-L14-dsGFP vs. OsANN2-OE-L24-dsGFP	-8.875	-15.13 to -2.625	Yes	**	0.0026			OsANN8-OE-L39-dsGFP vs. OsANN8-OE-L49-dsGFP	7.733	2.538 to 12.93	Yes	**	0.0015
Figure 5C (OsAOC)	Two-way ANOVA							Figure 5D (OsLOX1)	Two-way ANOVA							Figure 5E (OsJAZ11)	Two-way ANOVA
Šídák's multiple comparisons test	Mean Diff.	95.00% CI of diff.	Below threshold?	Summary	Adjusted P Value			Tukey's multiple comparisons test	Mean Diff.	95.00% CI of diff.	Below threshold?	Summary	Adjusted P Value			Tukey's multiple comparisons test	Mean Diff.	95.00% CI of diff.	Below threshold?	Summary	Adjusted P Value
Nip:Mock vs. Nip:WT-BPH	-1.105	-2.465 to 0.2547	No	ns	0.1661			Nip:Mock vs. Nip:WT-BPH	-16.98	-77.15 to 43.19	No	ns	0.9257			Nip:Mock vs. Nip:WT-BPH	-14.47	-34.09 to 5.145	No	ns	0.2051
Nip:Mock vs. OsANN2-OE:Mock	-0.663	-2.023 to 0.6970	No	ns	0.7997			Nip:Mock vs. OsANN2-OE:Mock	-3.92	-64.09 to 56.25	No	ns	>0.9999			Nip:Mock vs. OsANN2-OE:Mock	-5.045	-24.66 to 14.57	No	ns	0.9483
Nip:Mock vs. OsANN2-OE:WT-BPH	-4.939	-6.299 to -3.579	Yes	****	<0.0001			Nip:Mock vs. OsANN2-OE:WT-BPH	-158.4	-218.6 to -98.22	Yes	****	<0.0001			Nip:Mock vs. OsANN2-OE:WT-BPH	-43.15	-62.77 to -23.54	Yes	****	<0.0001
Nip:Mock vs. OsANN8-OE:Mock	-0.2317	-1.592 to 1.128	No	ns	>0.9999			Nip:Mock vs. OsANN8-OE:Mock	-0.006798	-60.17 to 60.16	No	ns	>0.9999			Nip:Mock vs. OsANN8-OE:Mock	-3.614	-23.23 to 16.00	No	ns	0.9874
Nip:Mock vs. OsANN8-OE:WT-BPH	-2.815	-4.175 to -1.455	Yes	***	0.0001			Nip:Mock vs. OsANN8-OE:WT-BPH	-23.59	-83.76 to 36.58	No	ns	0.7712			Nip:Mock vs. OsANN8-OE:WT-BPH	-30.31	-49.93 to -10.69	Yes	**	0.0024
Nip:WT-BPH vs. OsANN2-OE:Mock	0.4423	-0.9178 to 1.802	No	ns	0.9891			Nip:WT-BPH vs. OsANN2-OE:Mock	13.06	-47.11 to 73.23	No	ns	0.9743			Nip:WT-BPH vs. OsANN2-OE:Mock	9.427	-10.19 to 29.04	No	ns	0.6054
Nip:WT-BPH vs. OsANN2-OE:WT-BPH	-3.834	-5.194 to -2.474	Yes	****	<0.0001			Nip:WT-BPH vs. OsANN2-OE:WT-BPH	-141.4	-201.6 to -81.24	Yes	****	<0.0001			Nip:WT-BPH vs. OsANN2-OE:WT-BPH	-28.68	-48.30 to -9.063	Yes	**	0.0037
Nip:WT-BPH vs. OsANN8-OE:Mock	0.8736	-0.4864 to 2.234	No	ns	0.438			Nip:WT-BPH vs. OsANN8-OE:Mock	16.97	-43.19 to 77.14	No	ns	0.9259			Nip:WT-BPH vs. OsANN8-OE:Mock	10.86	-8.760 to 30.47	No	ns	0.468
Nip:WT-BPH vs. OsANN8-OE:WT-BPH	-1.71	-3.070 to -0.3500	Yes	**	0.0096			Nip:WT-BPH vs. OsANN8-OE:WT-BPH	-6.608	-66.78 to 53.56	No	ns	0.9989			Nip:WT-BPH vs. OsANN8-OE:WT-BPH	-15.84	-35.45 to 3.780	No	ns	0.1436
OsANN2-OE:Mock vs. OsANN2-OE:WT-BPH	-4.276	-5.636 to -2.916	Yes	****	<0.0001			OsANN2-OE:Mock vs. OsANN2-OE:WT-BPH	-154.5	-214.6 to -94.30	Yes	****	<0.0001			OsANN2-OE:Mock vs. OsANN2-OE:WT-BPH	-38.11	-57.72 to -18.49	Yes	***	0.0003
OsANN2-OE:Mock vs. OsANN8-OE:Mock	0.4313	-0.9287 to 1.791	No	ns	0.9913			OsANN2-OE:Mock vs. OsANN8-OE:Mock	3.913	-56.25 to 64.08	No	ns	>0.9999			OsANN2-OE:Mock vs. OsANN8-OE:Mock	1.431	-18.19 to 21.05	No	ns	0.9998
OsANN2-OE:Mock vs. OsANN8-OE:WT-BPH	-2.152	-3.512 to -0.7922	Yes	**	0.0014			OsANN2-OE:Mock vs. OsANN8-OE:WT-BPH	-19.67	-79.84 to 40.50	No	ns	0.8731			OsANN2-OE:Mock vs. OsANN8-OE:WT-BPH	-25.26	-44.88 to -5.646	Yes	**	0.0098
OsANN2-OE:WT-BPH vs. OsANN8-OE:Mock	4.707	3.347 to 6.067	Yes	****	<0.0001			OsANN2-OE:WT-BPH vs. OsANN8-OE:Mock	158.4	98.21 to 218.5	Yes	****	<0.0001			OsANN2-OE:WT-BPH vs. OsANN8-OE:Mock	39.54	19.92 to 59.16	Yes	***	0.0002
OsANN2-OE:WT-BPH vs. OsANN8-OE:WT-BPH	2.124	0.7637 to 3.484	Yes	**	0.0015			OsANN2-OE:WT-BPH vs. OsANN8-OE:WT-BPH	134.8	74.63 to 195.0	Yes	****	<0.0001			OsANN2-OE:WT-BPH vs. OsANN8-OE:WT-BPH	12.84	-6.774 to 32.46	No	ns	0.3052
OsANN8-OE:Mock vs. OsANN8-OE:WT-BPH	-2.584	-3.944 to -1.224	Yes	***	0.0002			OsANN8-OE:Mock vs. OsANN8-OE:WT-BPH	-23.58	-83.75 to 36.59	No	ns	0.7714			OsANN8-OE:Mock vs. OsANN8-OE:WT-BPH	-26.69	-46.31 to -7.077	Yes	**	0.0065
Figure 5F (OsGLR6.5)	Two-way ANOVA							Figure 5G (OsGLR7.1)	Two-way ANOVA							Figure 5H (OsGLR7.2)	Two-way ANOVA
Tukey's multiple comparisons test	Mean Diff.	95.00% CI of diff.	Below threshold?	Summary	Adjusted P Value			Šídák's multiple comparisons test	Mean Diff.	95.00% CI of diff.	Below threshold?	Summary	Adjusted P Value			Tukey's multiple comparisons test	Mean Diff.	95.00% CI of diff.	Below threshold?	Summary	Adjusted P Value
Nip:Mock vs. Nip:BPH	-1.57	-7.526 to 4.385	No	ns	0.9429			Nip:Mock vs. Nip:BPH	-0.7637	-1.694 to 0.1667	No	ns	0.1579			Nip:Mock vs. Nip:BPH	-0.9277	-2.608 to 0.7522	No	ns	0.4702
Nip:Mock vs. OsANN2-OE:Mock	-5.292	-11.25 to 0.6635	No	ns	0.0928			Nip:Mock vs. OsANN2-OE:Mock	-0.7647	-1.695 to 0.1657	No	ns	0.1568			Nip:Mock vs. OsANN2-OE:Mock	-1.044	-2.724 to 0.6358	No	ns	0.3539
Nip:Mock vs. OsANN2-OE:BPH	-16.86	-22.82 to -10.91	Yes	****	<0.0001			Nip:Mock vs. OsANN2-OE:BPH	-1.76	-2.691 to -0.8299	Yes	***	0.0003			Nip:Mock vs. OsANN2-OE:BPH	-3.114	-4.794 to -1.434	Yes	***	0.0005
Nip:Mock vs. OsANN8-OE:Mock	-1.662	-7.618 to 4.293	No	ns	0.9288			Nip:Mock vs. OsANN8-OE:Mock	-0.5404	-1.471 to 0.3899	No	ns	0.5809			Nip:Mock vs. OsANN8-OE:Mock	-0.4293	-2.109 to 1.251	No	ns	0.9496
Nip:Mock vs. OsANN8-OE:BPH	-9.018	-14.97 to -3.062	Yes	**	0.0028			Nip:Mock vs. OsANN8-OE:BPH	-1.913	-2.843 to -0.9827	Yes	***	0.0001			Nip:Mock vs. OsANN8-OE:BPH	-2.34	-4.020 to -0.6604	Yes	**	0.0055
Nip:BPH vs. OsANN2-OE:Mock	-3.722	-9.678 to 2.234	No	ns	0.3486			Nip:BPH vs. OsANN2-OE:Mock	-0.001038	-0.9314 to 0.9293	No	ns	>0.9999			Nip:BPH vs. OsANN2-OE:Mock	-0.1164	-1.796 to 1.563	No	ns	0.9999
Nip:BPH vs. OsANN2-OE:BPH	-15.29	-21.25 to -9.336	Yes	****	<0.0001			Nip:BPH vs. OsANN2-OE:BPH	-0.9966	-1.927 to -0.06626	Yes	*	0.0315			Nip:BPH vs. OsANN2-OE:BPH	-2.186	-3.866 to -0.5066	Yes	**	0.0091
Nip:BPH vs. OsANN8-OE:Mock	-0.09188	-6.048 to 5.864	No	ns	>0.9999			Nip:BPH vs. OsANN8-OE:Mock	0.2232	-0.7071 to 1.154	No	ns	0.9995			Nip:BPH vs. OsANN8-OE:Mock	0.4983	-1.182 to 2.178	No	ns	0.9105
Nip:BPH vs. OsANN8-OE:BPH	-7.448	-13.40 to -1.492	Yes	*	0.0121			Nip:BPH vs. OsANN8-OE:BPH	-1.149	-2.080 to -0.2190	Yes	*	0.011			Nip:BPH vs. OsANN8-OE:BPH	-1.413	-3.092 to 0.2673	No	ns	0.1202
OsANN2-OE:Mock vs. OsANN2-OE:BPH	-11.57	-17.53 to -5.614	Yes	***	0.0003			OsANN2-OE:Mock vs. OsANN2-OE:BPH	-0.9956	-1.926 to -0.06522	Yes	*	0.0317			OsANN2-OE:Mock vs. OsANN2-OE:BPH	-2.07	-3.750 to -0.3903	Yes	*	0.0134
OsANN2-OE:Mock vs. OsANN8-OE:Mock	3.63	-2.326 to 9.586	No	ns	0.3727			OsANN2-OE:Mock vs. OsANN8-OE:Mock	0.2243	-0.7061 to 1.155	No	ns	0.9995			OsANN2-OE:Mock vs. OsANN8-OE:Mock	0.6147	-1.065 to 2.295	No	ns	0.8151
OsANN2-OE:Mock vs. OsANN8-OE:BPH	-3.726	-9.681 to 2.230	No	ns	0.3477			OsANN2-OE:Mock vs. OsANN8-OE:BPH	-1.148	-2.079 to -0.2180	Yes	*	0.0111			OsANN2-OE:Mock vs. OsANN8-OE:BPH	-1.296	-2.976 to 0.3836	No	ns	0.1728
OsANN2-OE:BPH vs. OsANN8-OE:Mock	15.2	9.244 to 21.16	Yes	****	<0.0001			OsANN2-OE:BPH vs. OsANN8-OE:Mock	1.22	0.2895 to 2.150	Yes	**	0.0069			OsANN2-OE:BPH vs. OsANN8-OE:Mock	2.685	1.005 to 4.365	Yes	**	0.0018
OsANN2-OE:BPH vs. OsANN8-OE:BPH	7.844	1.888 to 13.80	Yes	**	0.0083			OsANN2-OE:BPH vs. OsANN8-OE:BPH	-0.1528	-1.083 to 0.7776	No	ns	>0.9999			OsANN2-OE:BPH vs. OsANN8-OE:BPH	0.7739	-0.9060 to 2.454	No	ns	0.6437
OsANN8-OE:Mock vs. OsANN8-OE:BPH	-7.356	-13.31 to -1.400	Yes	*	0.0132			OsANN8-OE:Mock vs. OsANN8-OE:BPH	-1.373	-2.303 to -0.4422	Yes	**	0.0025			OsANN8-OE:Mock vs. OsANN8-OE:BPH	-1.911	-3.591 to -0.2310	Yes	*	0.0229
Figure 5I (OsPR10)	Two-way ANOVA							Figure 5J (OsWRKY62)	Two-way ANOVA							Figure 5K (OsNH1)	Two-way ANOVA
Tukey's multiple comparisons test	Mean Diff.	95.00% CI of diff.	Below threshold?	Summary	Adjusted P Value			Tukey's multiple comparisons test	Mean Diff.	95.00% CI of diff.	Below threshold?	Summary	Adjusted P Value			Tukey's multiple comparisons test	Mean Diff.	95.00% CI of diff.	Below threshold?	Summary	Adjusted P Value
Nip:Mock vs. Nip:BPH	-2.896	-8.762 to 2.971	No	ns	0.5802			Nip:Mock vs. Nip:BPH	-16.4	-110.9 to 78.06	No	ns	0.9903			Nip:Mock vs. Nip:BPH	-4.332	-18.39 to 9.724	No	ns	0.8971
Nip:Mock vs. OsANN2-OE:Mock	0.003802	-5.863 to 5.870	No	ns	>0.9999			Nip:Mock vs. OsANN2-OE:Mock	-0.6219	-95.09 to 93.84	No	ns	>0.9999			Nip:Mock vs. OsANN2-OE:Mock	-0.6221	-14.68 to 13.43	No	ns	>0.9999
Nip:Mock vs. OsANN2-OE:BPH	-16.6	-22.47 to -10.74	Yes	****	<0.0001			Nip:Mock vs. OsANN2-OE:BPH	-171.1	-265.6 to -76.65	Yes	***	0.0006			Nip:Mock vs. OsANN2-OE:BPH	-25.35	-39.41 to -11.30	Yes	***	0.0006
Nip:Mock vs. OsANN8-OE:Mock	-0.09663	-5.963 to 5.770	No	ns	>0.9999			Nip:Mock vs. OsANN8-OE:Mock	0.6855	-93.78 to 95.15	No	ns	>0.9999			Nip:Mock vs. OsANN8-OE:Mock	-0.04463	-14.10 to 14.01	No	ns	>0.9999
Nip:Mock vs. OsANN8-OE:BPH	-5.389	-11.26 to 0.4772	No	ns	0.0787			Nip:Mock vs. OsANN8-OE:BPH	-36.19	-130.7 to 58.28	No	ns	0.7867			Nip:Mock vs. OsANN8-OE:BPH	-6.573	-20.63 to 7.483	No	ns	0.6302
Nip:BPH vs. OsANN2-OE:Mock	2.899	-2.967 to 8.766	No	ns	0.579			Nip:BPH vs. OsANN2-OE:Mock	15.78	-78.69 to 110.2	No	ns	0.9919			Nip:BPH vs. OsANN2-OE:Mock	3.71	-10.35 to 17.77	No	ns	0.9427
Nip:BPH vs. OsANN2-OE:BPH	-13.71	-19.57 to -7.841	Yes	****	<0.0001			Nip:BPH vs. OsANN2-OE:BPH	-154.7	-249.2 to -60.24	Yes	**	0.0015			Nip:BPH vs. OsANN2-OE:BPH	-21.02	-35.08 to -6.966	Yes	**	0.0031
Nip:BPH vs. OsANN8-OE:Mock	2.799	-3.068 to 8.665	No	ns	0.612			Nip:BPH vs. OsANN8-OE:Mock	17.09	-77.38 to 111.6	No	ns	0.9884			Nip:BPH vs. OsANN8-OE:Mock	4.287	-9.769 to 18.34	No	ns	0.9009
Nip:BPH vs. OsANN8-OE:BPH	-2.494	-8.360 to 3.373	No	ns	0.7114			Nip:BPH vs. OsANN8-OE:BPH	-19.79	-114.3 to 74.68	No	ns	0.9779			Nip:BPH vs. OsANN8-OE:BPH	-2.242	-16.30 to 11.81	No	ns	0.9934
OsANN2-OE:Mock vs. OsANN2-OE:BPH	-16.61	-22.47 to -10.74	Yes	****	<0.0001			OsANN2-OE:Mock vs. OsANN2-OE:BPH	-170.5	-265.0 to -76.02	Yes	***	0.0006			OsANN2-OE:Mock vs. OsANN2-OE:BPH	-24.73	-38.79 to -10.68	Yes	***	0.0008
OsANN2-OE:Mock vs. OsANN8-OE:Mock	-0.1004	-5.967 to 5.766	No	ns	>0.9999			OsANN2-OE:Mock vs. OsANN8-OE:Mock	1.307	-93.16 to 95.77	No	ns	>0.9999			OsANN2-OE:Mock vs. OsANN8-OE:Mock	0.5775	-13.48 to 14.63	No	ns	>0.9999
OsANN2-OE:Mock vs. OsANN8-OE:BPH	-5.393	-11.26 to 0.4734	No	ns	0.0784			OsANN2-OE:Mock vs. OsANN8-OE:BPH	-35.57	-130.0 to 58.90	No	ns	0.7978			OsANN2-OE:Mock vs. OsANN8-OE:BPH	-5.951	-20.01 to 8.105	No	ns	0.7145
OsANN2-OE:BPH vs. OsANN8-OE:Mock	16.51	10.64 to 22.37	Yes	****	<0.0001			OsANN2-OE:BPH vs. OsANN8-OE:Mock	171.8	77.33 to 266.3	Yes	***	0.0006			OsANN2-OE:BPH vs. OsANN8-OE:Mock	25.31	11.25 to 39.37	Yes	***	0.0006
OsANN2-OE:BPH vs. OsANN8-OE:BPH	11.21	5.348 to 17.08	Yes	***	0.0004			OsANN2-OE:BPH vs. OsANN8-OE:BPH	134.9	40.46 to 229.4	Yes	**	0.0045			OsANN2-OE:BPH vs. OsANN8-OE:BPH	18.78	4.725 to 32.84	Yes	**	0.0075
OsANN8-OE:Mock vs. OsANN8-OE:BPH	-5.293	-11.16 to 0.5738	No	ns	0.0862			OsANN8-OE:Mock vs. OsANN8-OE:BPH	-36.87	-131.3 to 57.59	No	ns	0.7742			OsANN8-OE:Mock vs. OsANN8-OE:BPH	-6.529	-20.58 to 7.527	No	ns	0.6364

## Sheet: Fig. 6
Supplemental Data. Figure 6 ANOVA results.
Figure 6B (Nip vs. osann2 osann8-OE)	Two-way ANOVA							Figure 6C	Two-way ANOVA
Tukey's multiple comparisons test	Mean Diff.	95.00% CI of diff.	Below threshold?	Summary	Adjusted P Value			Šídák's multiple comparisons test	Mean Diff.	95.00% CI of diff.	Below threshold?	Summary	Adjusted P Value
Day 1								Nip:OsANN2 vs. Nip:NlANX5	0.01862	-340.3 to 340.3	No	ns	>0.9999
Nip-dsGFP vs. Nip-dsNlANX5	0	-8.501 to 8.501	No	ns	>0.9999			Nip:OsANN2 vs. NlANX5 OsANN2-OE:OsANN2	-1344	-1684 to -1003	Yes	****	<0.0001
Nip-dsGFP vs. osann2 osann8-dsGFP	0	-8.501 to 8.501	No	ns	>0.9999			Nip:OsANN2 vs. NlANX5 OsANN2-OE:NlANX5	-2550	-2890 to -2210	Yes	****	<0.0001
Nip-dsGFP vs. osann2 osann8-dsNlANX5	0	-8.501 to 8.501	No	ns	>0.9999			Nip:NlANX5 vs. NlANX5 OsANN2-OE:OsANN2	-1344	-1684 to -1003	Yes	****	<0.0001
Nip-dsNlANX5 vs. osann2 osann8-dsGFP	0	-8.501 to 8.501	No	ns	>0.9999			Nip:NlANX5 vs. NlANX5 OsANN2-OE:NlANX5	-2550	-2890 to -2210	Yes	****	<0.0001
Nip-dsNlANX5 vs. osann2 osann8-dsNlANX5	0	-8.501 to 8.501	No	ns	>0.9999			NlANX5 OsANN2-OE:OsANN2 vs. NlANX5 OsANN2-OE:NlANX5	-1206	-1547 to -866.1	Yes	****	<0.0001
osann2 osann8-dsGFP vs. osann2 osann8-dsNlANX5	0	-8.501 to 8.501	No	ns	>0.9999
Day 2
Nip-dsGFP vs. Nip-dsNlANX5	17	8.499 to 25.50	Yes	****	<0.0001			Figure 6D	Two-way ANOVA
Nip-dsGFP vs. osann2 osann8-dsGFP	3.5	-5.001 to 12.00	No	ns	0.7127			Šídák's multiple comparisons test	Mean Diff.	95.00% CI of diff.	Below threshold?	Summary	Adjusted P Value
Nip-dsGFP vs. osann2 osann8-dsNlANX5	7.75	-0.7510 to 16.25	No	ns	0.0883			Day 1
Nip-dsNlANX5 vs. osann2 osann8-dsGFP	-13.5	-22.00 to -4.999	Yes	***	0.0003			NlANX5-OE-dsGFP vs. NlANX5-OE-dsNlANX5	0	-8.834 to 8.834	No	ns	>0.9999
Nip-dsNlANX5 vs. osann2 osann8-dsNlANX5	-9.25	-17.75 to -0.7490	Yes	*	0.0268			NlANX5-OE-dsGFP vs. OsANN2-OE-dsGFP	0	-8.834 to 8.834	No	ns	>0.9999
osann2 osann8-dsGFP vs. osann2 osann8-dsNlANX5	4.25	-4.251 to 12.75	No	ns	0.5699			NlANX5-OE-dsGFP vs. OsANN2-OE-dsNlANX5	0	-8.834 to 8.834	No	ns	>0.9999
Day 3								NlANX5-OE-dsGFP vs. NlANX5OsANN2-OE-dsGFP	0	-8.834 to 8.834	No	ns	>0.9999
Nip-dsGFP vs. Nip-dsNlANX5	21.25	12.75 to 29.75	Yes	****	<0.0001			NlANX5-OE-dsGFP vs. NlANX5OsANN2-OE-dsNlANX5	0	-8.834 to 8.834	No	ns	>0.9999
Nip-dsGFP vs. osann2 osann8-dsGFP	2.625	-5.876 to 11.13	No	ns	0.8559			NlANX5-OE-dsNlANX5 vs. OsANN2-OE-dsGFP	0	-8.834 to 8.834	No	ns	>0.9999
Nip-dsGFP vs. osann2 osann8-dsNlANX5	7.625	-0.8760 to 16.13	No	ns	0.0965			NlANX5-OE-dsNlANX5 vs. OsANN2-OE-dsNlANX5	0	-8.834 to 8.834	No	ns	>0.9999
Nip-dsNlANX5 vs. osann2 osann8-dsGFP	-18.63	-27.13 to -10.12	Yes	****	<0.0001			NlANX5-OE-dsNlANX5 vs. NlANX5OsANN2-OE-dsGFP	0	-8.834 to 8.834	No	ns	>0.9999
Nip-dsNlANX5 vs. osann2 osann8-dsNlANX5	-13.63	-22.13 to -5.124	Yes	***	0.0003			NlANX5-OE-dsNlANX5 vs. NlANX5OsANN2-OE-dsNlANX5	0	-8.834 to 8.834	No	ns	>0.9999
osann2 osann8-dsGFP vs. osann2 osann8-dsNlANX5	5	-3.501 to 13.50	No	ns	0.4279			OsANN2-OE-dsGFP vs. OsANN2-OE-dsNlANX5	0	-8.834 to 8.834	No	ns	>0.9999
Day 4								OsANN2-OE-dsGFP vs. NlANX5OsANN2-OE-dsGFP	0	-8.834 to 8.834	No	ns	>0.9999
Nip-dsGFP vs. Nip-dsNlANX5	26.13	17.62 to 34.63	Yes	****	<0.0001			OsANN2-OE-dsGFP vs. NlANX5OsANN2-OE-dsNlANX5	0	-8.834 to 8.834	No	ns	>0.9999
Nip-dsGFP vs. osann2 osann8-dsGFP	3.375	-5.126 to 11.88	No	ns	0.7353			OsANN2-OE-dsNlANX5 vs. NlANX5OsANN2-OE-dsGFP	0	-8.834 to 8.834	No	ns	>0.9999
Nip-dsGFP vs. osann2 osann8-dsNlANX5	11	2.499 to 19.50	Yes	**	0.0051			OsANN2-OE-dsNlANX5 vs. NlANX5OsANN2-OE-dsNlANX5	0	-8.834 to 8.834	No	ns	>0.9999
Nip-dsNlANX5 vs. osann2 osann8-dsGFP	-22.75	-31.25 to -14.25	Yes	****	<0.0001			NlANX5OsANN2-OE-dsGFP vs. NlANX5OsANN2-OE-dsNlANX5	0	-8.834 to 8.834	No	ns	>0.9999
Nip-dsNlANX5 vs. osann2 osann8-dsNlANX5	-15.13	-23.63 to -6.624	Yes	****	<0.0001			Day 8
osann2 osann8-dsGFP vs. osann2 osann8-dsNlANX5	7.625	-0.8760 to 16.13	No	ns	0.0965			NlANX5-OE-dsGFP vs. NlANX5-OE-dsNlANX5	0.9375	-7.896 to 9.771	No	ns	0.9997
Day 5								NlANX5-OE-dsGFP vs. OsANN2-OE-dsGFP	22.5	13.67 to 31.33	Yes	****	<0.0001
Nip-dsGFP vs. Nip-dsNlANX5	31.13	22.62 to 39.63	Yes	****	<0.0001			NlANX5-OE-dsGFP vs. OsANN2-OE-dsNlANX5	32.13	23.29 to 40.96	Yes	****	<0.0001
Nip-dsGFP vs. osann2 osann8-dsGFP	-0.625	-9.126 to 7.876	No	ns	0.9976			NlANX5-OE-dsGFP vs. NlANX5OsANN2-OE-dsGFP	-1.25	-10.08 to 7.584	No	ns	0.9986
Nip-dsGFP vs. osann2 osann8-dsNlANX5	6.625	-1.876 to 15.13	No	ns	0.1857			NlANX5-OE-dsGFP vs. NlANX5OsANN2-OE-dsNlANX5	7.188	-1.646 to 16.02	No	ns	0.1858
Nip-dsNlANX5 vs. osann2 osann8-dsGFP	-31.75	-40.25 to -23.25	Yes	****	<0.0001			NlANX5-OE-dsNlANX5 vs. OsANN2-OE-dsGFP	21.56	12.73 to 30.40	Yes	****	<0.0001
Nip-dsNlANX5 vs. osann2 osann8-dsNlANX5	-24.5	-33.00 to -16.00	Yes	****	<0.0001			NlANX5-OE-dsNlANX5 vs. OsANN2-OE-dsNlANX5	31.19	22.35 to 40.02	Yes	****	<0.0001
osann2 osann8-dsGFP vs. osann2 osann8-dsNlANX5	7.25	-1.251 to 15.75	No	ns	0.1249			NlANX5-OE-dsNlANX5 vs. NlANX5OsANN2-OE-dsGFP	-2.188	-11.02 to 6.646	No	ns	0.9812
Day 6								NlANX5-OE-dsNlANX5 vs. NlANX5OsANN2-OE-dsNlANX5	6.25	-2.584 to 15.08	No	ns	0.3318
Nip-dsGFP vs. Nip-dsNlANX5	34.63	26.12 to 43.13	Yes	****	<0.0001			OsANN2-OE-dsGFP vs. OsANN2-OE-dsNlANX5	9.625	0.7911 to 18.46	Yes	*	0.0235
Nip-dsGFP vs. osann2 osann8-dsGFP	-3.25	-11.75 to 5.251	No	ns	0.7573			OsANN2-OE-dsGFP vs. NlANX5OsANN2-OE-dsGFP	-23.75	-32.58 to -14.92	Yes	****	<0.0001
Nip-dsGFP vs. osann2 osann8-dsNlANX5	5.625	-2.876 to 14.13	No	ns	0.3213			OsANN2-OE-dsGFP vs. NlANX5OsANN2-OE-dsNlANX5	-15.31	-24.15 to -6.479	Yes	****	<0.0001
Nip-dsNlANX5 vs. osann2 osann8-dsGFP	-37.88	-46.38 to -29.37	Yes	****	<0.0001			OsANN2-OE-dsNlANX5 vs. NlANX5OsANN2-OE-dsGFP	-33.38	-42.21 to -24.54	Yes	****	<0.0001
Nip-dsNlANX5 vs. osann2 osann8-dsNlANX5	-29	-37.50 to -20.50	Yes	****	<0.0001			OsANN2-OE-dsNlANX5 vs. NlANX5OsANN2-OE-dsNlANX5	-24.94	-33.77 to -16.10	Yes	****	<0.0001
osann2 osann8-dsGFP vs. osann2 osann8-dsNlANX5	8.875	0.3740 to 17.38	Yes	*	0.0369			NlANX5OsANN2-OE-dsGFP vs. NlANX5OsANN2-OE-dsNlANX5	8.438	-0.3964 to 17.27	No	ns	0.0709
Day 7
Nip-dsGFP vs. Nip-dsNlANX5	41	32.50 to 49.50	Yes	****	<0.0001
Nip-dsGFP vs. osann2 osann8-dsGFP	-2.875	-11.38 to 5.626	No	ns	0.8191
Nip-dsGFP vs. osann2 osann8-dsNlANX5	6.5	-2.001 to 15.00	No	ns	0.2001
Nip-dsNlANX5 vs. osann2 osann8-dsGFP	-43.88	-52.38 to -35.37	Yes	****	<0.0001
Nip-dsNlANX5 vs. osann2 osann8-dsNlANX5	-34.5	-43.00 to -26.00	Yes	****	<0.0001
osann2 osann8-dsGFP vs. osann2 osann8-dsNlANX5	9.375	0.8740 to 17.88	Yes	*	0.024
Day 8
Nip-dsGFP vs. Nip-dsNlANX5	43.5	35.00 to 52.00	Yes	****	<0.0001
Nip-dsGFP vs. osann2 osann8-dsGFP	-7.125	-15.63 to 1.376	No	ns	0.1357
Nip-dsGFP vs. osann2 osann8-dsNlANX5	2.375	-6.126 to 10.88	No	ns	0.8888
Nip-dsNlANX5 vs. osann2 osann8-dsGFP	-50.63	-59.13 to -42.12	Yes	****	<0.0001
Nip-dsNlANX5 vs. osann2 osann8-dsNlANX5	-41.13	-49.63 to -32.62	Yes	****	<0.0001
osann2 osann8-dsGFP vs. osann2 osann8-dsNlANX5	9.5	0.9990 to 18.00	Yes	*	0.0215
Day 9
Nip-dsGFP vs. Nip-dsNlANX5	45.38	36.87 to 53.88	Yes	****	<0.0001
Nip-dsGFP vs. osann2 osann8-dsGFP	-7.125	-15.63 to 1.376	No	ns	0.1357
Nip-dsGFP vs. osann2 osann8-dsNlANX5	4.875	-3.626 to 13.38	No	ns	0.4508
Nip-dsNlANX5 vs. osann2 osann8-dsGFP	-52.5	-61.00 to -44.00	Yes	****	<0.0001
Nip-dsNlANX5 vs. osann2 osann8-dsNlANX5	-40.5	-49.00 to -32.00	Yes	****	<0.0001
osann2 osann8-dsGFP vs. osann2 osann8-dsNlANX5	12	3.499 to 20.50	Yes	**	0.0017
Day 10
Nip-dsGFP vs. Nip-dsNlANX5	47.88	39.37 to 56.38	Yes	****	<0.0001
Nip-dsGFP vs. osann2 osann8-dsGFP	-7.125	-15.63 to 1.376	No	ns	0.1357
Nip-dsGFP vs. osann2 osann8-dsNlANX5	4.875	-3.626 to 13.38	No	ns	0.4508
Nip-dsNlANX5 vs. osann2 osann8-dsGFP	-55	-63.50 to -46.50	Yes	****	<0.0001
Nip-dsNlANX5 vs. osann2 osann8-dsNlANX5	-43	-51.50 to -34.50	Yes	****	<0.0001
osann2 osann8-dsGFP vs. osann2 osann8-dsNlANX5	12	3.499 to 20.50	Yes	**	0.0017
Day 11
Nip-dsGFP vs. Nip-dsNlANX5	48.88	40.37 to 57.38	Yes	****	<0.0001
Nip-dsGFP vs. osann2 osann8-dsGFP	-6.125	-14.63 to 2.376	No	ns	0.2476
Nip-dsGFP vs. osann2 osann8-dsNlANX5	6.375	-2.126 to 14.88	No	ns	0.2152
Nip-dsNlANX5 vs. osann2 osann8-dsGFP	-55	-63.50 to -46.50	Yes	****	<0.0001
Nip-dsNlANX5 vs. osann2 osann8-dsNlANX5	-42.5	-51.00 to -34.00	Yes	****	<0.0001
osann2 osann8-dsGFP vs. osann2 osann8-dsNlANX5	12.5	3.999 to 21.00	Yes	***	0.001
Day 12
Nip-dsGFP vs. Nip-dsNlANX5	49.75	41.25 to 58.25	Yes	****	<0.0001
Nip-dsGFP vs. osann2 osann8-dsGFP	-6.125	-14.63 to 2.376	No	ns	0.2476
Nip-dsGFP vs. osann2 osann8-dsNlANX5	6.375	-2.126 to 14.88	No	ns	0.2152
Nip-dsNlANX5 vs. osann2 osann8-dsGFP	-55.88	-64.38 to -47.37	Yes	****	<0.0001
Nip-dsNlANX5 vs. osann2 osann8-dsNlANX5	-43.38	-51.88 to -34.87	Yes	****	<0.0001
osann2 osann8-dsGFP vs. osann2 osann8-dsNlANX5	12.5	3.999 to 21.00	Yes	***	0.001
Day 13
Nip-dsGFP vs. Nip-dsNlANX5	49.75	41.25 to 58.25	Yes	****	<0.0001
Nip-dsGFP vs. osann2 osann8-dsGFP	-6.125	-14.63 to 2.376	No	ns	0.2476
Nip-dsGFP vs. osann2 osann8-dsNlANX5	7.25	-1.251 to 15.75	No	ns	0.1249
Nip-dsNlANX5 vs. osann2 osann8-dsGFP	-55.88	-64.38 to -47.37	Yes	****	<0.0001
Nip-dsNlANX5 vs. osann2 osann8-dsNlANX5	-42.5	-51.00 to -34.00	Yes	****	<0.0001
osann2 osann8-dsGFP vs. osann2 osann8-dsNlANX5	13.38	4.874 to 21.88	Yes	***	0.0003
Day 14
Nip-dsGFP vs. Nip-dsNlANX5	49.75	41.25 to 58.25	Yes	****	<0.0001
Nip-dsGFP vs. osann2 osann8-dsGFP	-6.125	-14.63 to 2.376	No	ns	0.2476
Nip-dsGFP vs. osann2 osann8-dsNlANX5	7.25	-1.251 to 15.75	No	ns	0.1249
Nip-dsNlANX5 vs. osann2 osann8-dsGFP	-55.88	-64.38 to -47.37	Yes	****	<0.0001
Nip-dsNlANX5 vs. osann2 osann8-dsNlANX5	-42.5	-51.00 to -34.00	Yes	****	<0.0001
osann2 osann8-dsGFP vs. osann2 osann8-dsNlANX5	13.38	4.874 to 21.88	Yes	***	0.0003

## Sheet: Fig. S3
Supplemental Data. Figure S3 ANOVA results.
Figure S3 B	Ordinary one-way ANOVA
Tukey's multiple comparisons test	Mean Diff.	95.00% CI of diff.	Below threshold?	Summary	Adjusted P Value
Nip vs. NlANX5-OE-L16	-0.625	-2.100 to 0.8498	No	ns	0.5675
Nip vs. NlANX5-OE-L19	-0.55	-2.025 to 0.9248	No	ns	0.6441
NlANX5-OE-L16 vs. NlANX5-OE-L19	0.075	-1.400 to 1.550	No	ns	0.9918
Figure S3 C	Ordinary one-way ANOVA
Tukey's multiple comparisons test	Mean Diff.	95.00% CI of diff.	Below threshold?	Summary	Adjusted P Value
Nip vs. NlANX5-OE-L16	0.45	-0.3808 to 1.281	No	ns	0.3991
Nip vs. NlANX5-OE-L19	0.185	-0.6458 to 1.016	No	ns	0.854
NlANX5-OE-L16 vs. NlANX5-OE-L19	-0.265	-1.096 to 0.5658	No	ns	0.7243

## Sheet: Fig. S4
Supplemental Data. Figure S4 ANOVA results.
Figure S4 A	Two-way ANOVA							Figure S4 H	Two-way ANOVA
Tukey's multiple comparisons test	Mean Diff.	95.00% CI of diff.	Below threshold?	Summary	Adjusted P Value			Tukey's multiple comparisons test	Mean Diff.	95.00% CI of diff.	Below threshold?	Summary	Adjusted P Value
Nip-dsGFP vs. Nip-dsNlANX5	0	-5.450 to 5.450	No	ns	>0.9999			Nip-dsGFP vs. Nip-dsNlANX5	20.88	15.42 to 26.33	Yes	****	<0.0001
Nip-dsGFP vs. NlANX5-OE-L16-dsGFP	0	-5.450 to 5.450	No	ns	>0.9999			Nip-dsGFP vs. NlANX5-OE-L16-dsGFP	0.375	-5.075 to 5.825	No	ns	0.998
Nip-dsGFP vs. NlANX5-OE-L16-dsNlANX5	0	-5.450 to 5.450	No	ns	>0.9999			Nip-dsGFP vs. NlANX5-OE-L16-dsNlANX5	8.25	2.800 to 13.70	Yes	***	0.0006
Nip-dsNlANX5 vs. NlANX5-OE-L16-dsGFP	0	-5.450 to 5.450	No	ns	>0.9999			Nip-dsNlANX5 vs. NlANX5-OE-L16-dsGFP	-20.5	-25.95 to -15.05	Yes	****	<0.0001
Nip-dsNlANX5 vs. NlANX5-OE-L16-dsNlANX5	0	-5.450 to 5.450	No	ns	>0.9999			Nip-dsNlANX5 vs. NlANX5-OE-L16-dsNlANX5	-12.63	-18.08 to -7.175	Yes	****	<0.0001
NlANX5-OE-L16-dsGFP vs. NlANX5-OE-L16-dsNlANX5	0	-5.450 to 5.450	No	ns	>0.9999			NlANX5-OE-L16-dsGFP vs. NlANX5-OE-L16-dsNlANX5	7.875	2.425 to 13.33	Yes	**	0.0013
Figure S4 B	Two-way ANOVA							Figure S4 I	Two-way ANOVA
Tukey's multiple comparisons test	Mean Diff.	95.00% CI of diff.	Below threshold?	Summary	Adjusted P Value			Tukey's multiple comparisons test	Mean Diff.	95.00% CI of diff.	Below threshold?	Summary	Adjusted P Value
Nip-dsGFP vs. Nip-dsNlANX5	5.5	0.04970 to 10.95	Yes	*	0.047			Nip-dsGFP vs. Nip-dsNlANX5	22.13	16.67 to 27.58	Yes	****	<0.0001
Nip-dsGFP vs. NlANX5-OE-L16-dsGFP	1.25	-4.200 to 6.700	No	ns	0.9346			Nip-dsGFP vs. NlANX5-OE-L16-dsGFP	0.375	-5.075 to 5.825	No	ns	0.998
Nip-dsGFP vs. NlANX5-OE-L16-dsNlANX5	3.625	-1.825 to 9.075	No	ns	0.3167			Nip-dsGFP vs. NlANX5-OE-L16-dsNlANX5	8.25	2.800 to 13.70	Yes	***	0.0006
Nip-dsNlANX5 vs. NlANX5-OE-L16-dsGFP	-4.25	-9.700 to 1.200	No	ns	0.1853			Nip-dsNlANX5 vs. NlANX5-OE-L16-dsGFP	-21.75	-27.20 to -16.30	Yes	****	<0.0001
Nip-dsNlANX5 vs. NlANX5-OE-L16-dsNlANX5	-1.875	-7.325 to 3.575	No	ns	0.8113			Nip-dsNlANX5 vs. NlANX5-OE-L16-dsNlANX5	-13.88	-19.33 to -8.425	Yes	****	<0.0001
NlANX5-OE-L16-dsGFP vs. NlANX5-OE-L16-dsNlANX5	2.375	-3.075 to 7.825	No	ns	0.6748			NlANX5-OE-L16-dsGFP vs. NlANX5-OE-L16-dsNlANX5	7.875	2.425 to 13.33	Yes	**	0.0013
Figure S4 C	Two-way ANOVA							Figure S4 J	Two-way ANOVA
Tukey's multiple comparisons test	Mean Diff.	95.00% CI of diff.	Below threshold?	Summary	Adjusted P Value			Tukey's multiple comparisons test	Mean Diff.	95.00% CI of diff.	Below threshold?	Summary	Adjusted P Value
Nip-dsGFP vs. Nip-dsNlANX5	8.125	2.675 to 13.58	Yes	***	0.0008			Nip-dsGFP vs. Nip-dsNlANX5	24.75	19.30 to 30.20	Yes	****	<0.0001
Nip-dsGFP vs. NlANX5-OE-L16-dsGFP	2.5	-2.950 to 7.950	No	ns	0.6377			Nip-dsGFP vs. NlANX5-OE-L16-dsGFP	0.375	-5.075 to 5.825	No	ns	0.998
Nip-dsGFP vs. NlANX5-OE-L16-dsNlANX5	3.5	-1.950 to 8.950	No	ns	0.3481			Nip-dsGFP vs. NlANX5-OE-L16-dsNlANX5	8.25	2.800 to 13.70	Yes	***	0.0006
Nip-dsNlANX5 vs. NlANX5-OE-L16-dsGFP	-5.625	-11.08 to -0.1747	Yes	*	0.0401			Nip-dsNlANX5 vs. NlANX5-OE-L16-dsGFP	-24.38	-29.83 to -18.92	Yes	****	<0.0001
Nip-dsNlANX5 vs. NlANX5-OE-L16-dsNlANX5	-4.625	-10.08 to 0.8253	No	ns	0.128			Nip-dsNlANX5 vs. NlANX5-OE-L16-dsNlANX5	-16.5	-21.95 to -11.05	Yes	****	<0.0001
NlANX5-OE-L16-dsGFP vs. NlANX5-OE-L16-dsNlANX5	1	-4.450 to 6.450	No	ns	0.9649			NlANX5-OE-L16-dsGFP vs. NlANX5-OE-L16-dsNlANX5	7.875	2.425 to 13.33	Yes	**	0.0013
Figure S4 D	Two-way ANOVA							Figure S4 K	Two-way ANOVA
Tukey's multiple comparisons test	Mean Diff.	95.00% CI of diff.	Below threshold?	Summary	Adjusted P Value			Tukey's multiple comparisons test	Mean Diff.	95.00% CI of diff.	Below threshold?	Summary	Adjusted P Value
Nip-dsGFP vs. Nip-dsNlANX5	10.75	5.300 to 16.20	Yes	****	<0.0001			Nip-dsGFP vs. Nip-dsNlANX5	25.38	19.92 to 30.83	Yes	****	<0.0001
Nip-dsGFP vs. NlANX5-OE-L16-dsGFP	1.125	-4.325 to 6.575	No	ns	0.9511			Nip-dsGFP vs. NlANX5-OE-L16-dsGFP	0.375	-5.075 to 5.825	No	ns	0.998
Nip-dsGFP vs. NlANX5-OE-L16-dsNlANX5	6	0.5497 to 11.45	Yes	*	0.0244			Nip-dsGFP vs. NlANX5-OE-L16-dsNlANX5	8.25	2.800 to 13.70	Yes	***	0.0006
Nip-dsNlANX5 vs. NlANX5-OE-L16-dsGFP	-9.625	-15.08 to -4.175	Yes	****	<0.0001			Nip-dsNlANX5 vs. NlANX5-OE-L16-dsGFP	-25	-30.45 to -19.55	Yes	****	<0.0001
Nip-dsNlANX5 vs. NlANX5-OE-L16-dsNlANX5	-4.75	-10.20 to 0.7003	No	ns	0.1122			Nip-dsNlANX5 vs. NlANX5-OE-L16-dsNlANX5	-17.13	-22.58 to -11.67	Yes	****	<0.0001
NlANX5-OE-L16-dsGFP vs. NlANX5-OE-L16-dsNlANX5	4.875	-0.5753 to 10.33	No	ns	0.098			NlANX5-OE-L16-dsGFP vs. NlANX5-OE-L16-dsNlANX5	7.875	2.425 to 13.33	Yes	**	0.0013
Figure S4 E	Two-way ANOVA							Figure S4 L	Two-way ANOVA
Tukey's multiple comparisons test	Mean Diff.	95.00% CI of diff.	Below threshold?	Summary	Adjusted P Value			Tukey's multiple comparisons test	Mean Diff.	95.00% CI of diff.	Below threshold?	Summary	Adjusted P Value
Nip-dsGFP vs. Nip-dsNlANX5	13.38	7.925 to 18.83	Yes	****	<0.0001			Nip-dsGFP vs. Nip-dsNlANX5	25.38	19.92 to 30.83	Yes	****	<0.0001
Nip-dsGFP vs. NlANX5-OE-L16-dsGFP	1.125	-4.325 to 6.575	No	ns	0.9511			Nip-dsGFP vs. NlANX5-OE-L16-dsGFP	0.375	-5.075 to 5.825	No	ns	0.998
Nip-dsGFP vs. NlANX5-OE-L16-dsNlANX5	7.75	2.300 to 13.20	Yes	**	0.0016			Nip-dsGFP vs. NlANX5-OE-L16-dsNlANX5	8.25	2.800 to 13.70	Yes	***	0.0006
Nip-dsNlANX5 vs. NlANX5-OE-L16-dsGFP	-12.25	-17.70 to -6.800	Yes	****	<0.0001			Nip-dsNlANX5 vs. NlANX5-OE-L16-dsGFP	-25	-30.45 to -19.55	Yes	****	<0.0001
Nip-dsNlANX5 vs. NlANX5-OE-L16-dsNlANX5	-5.625	-11.08 to -0.1747	Yes	*	0.0401			Nip-dsNlANX5 vs. NlANX5-OE-L16-dsNlANX5	-17.13	-22.58 to -11.67	Yes	****	<0.0001
NlANX5-OE-L16-dsGFP vs. NlANX5-OE-L16-dsNlANX5	6.625	1.175 to 12.08	Yes	**	0.0099			NlANX5-OE-L16-dsGFP vs. NlANX5-OE-L16-dsNlANX5	7.875	2.425 to 13.33	Yes	**	0.0013
Figure S4 F	Two-way ANOVA							Figure S4 M	Two-way ANOVA
Tukey's multiple comparisons test	Mean Diff.	95.00% CI of diff.	Below threshold?	Summary	Adjusted P Value			Tukey's multiple comparisons test	Mean Diff.	95.00% CI of diff.	Below threshold?	Summary	Adjusted P Value
Nip-dsGFP vs. Nip-dsNlANX5	17.75	12.30 to 23.20	Yes	****	<0.0001			Nip-dsGFP vs. Nip-dsNlANX5	25.38	19.92 to 30.83	Yes	****	<0.0001
Nip-dsGFP vs. NlANX5-OE-L16-dsGFP	1.125	-4.325 to 6.575	No	ns	0.9511			Nip-dsGFP vs. NlANX5-OE-L16-dsGFP	0.375	-5.075 to 5.825	No	ns	0.998
Nip-dsGFP vs. NlANX5-OE-L16-dsNlANX5	8.5	3.050 to 13.95	Yes	***	0.0004			Nip-dsGFP vs. NlANX5-OE-L16-dsNlANX5	8.25	2.800 to 13.70	Yes	***	0.0006
Nip-dsNlANX5 vs. NlANX5-OE-L16-dsGFP	-16.63	-22.08 to -11.17	Yes	****	<0.0001			Nip-dsNlANX5 vs. NlANX5-OE-L16-dsGFP	-25	-30.45 to -19.55	Yes	****	<0.0001
Nip-dsNlANX5 vs. NlANX5-OE-L16-dsNlANX5	-9.25	-14.70 to -3.800	Yes	****	<0.0001			Nip-dsNlANX5 vs. NlANX5-OE-L16-dsNlANX5	-17.13	-22.58 to -11.67	Yes	****	<0.0001
NlANX5-OE-L16-dsGFP vs. NlANX5-OE-L16-dsNlANX5	7.375	1.925 to 12.83	Yes	**	0.003			NlANX5-OE-L16-dsGFP vs. NlANX5-OE-L16-dsNlANX5	7.875	2.425 to 13.33	Yes	**	0.0013
Figure S4 G	Two-way ANOVA							Figure S4 N	Two-way ANOVA
Tukey's multiple comparisons test	Mean Diff.	95.00% CI of diff.	Below threshold?	Summary	Adjusted P Value			Tukey's multiple comparisons test	Mean Diff.	95.00% CI of diff.	Below threshold?	Summary	Adjusted P Value
Nip-dsGFP vs. Nip-dsNlANX5	18.38	12.92 to 23.83	Yes	****	<0.0001			Nip-dsGFP vs. Nip-dsNlANX5	25.38	19.92 to 30.83	Yes	****	<0.0001
Nip-dsGFP vs. NlANX5-OE-L16-dsGFP	1.125	-4.325 to 6.575	No	ns	0.9511			Nip-dsGFP vs. NlANX5-OE-L16-dsGFP	0.375	-5.075 to 5.825	No	ns	0.998
Nip-dsGFP vs. NlANX5-OE-L16-dsNlANX5	8.5	3.050 to 13.95	Yes	***	0.0004			Nip-dsGFP vs. NlANX5-OE-L16-dsNlANX5	8.25	2.800 to 13.70	Yes	***	0.0006
Nip-dsNlANX5 vs. NlANX5-OE-L16-dsGFP	-17.25	-22.70 to -11.80	Yes	****	<0.0001			Nip-dsNlANX5 vs. NlANX5-OE-L16-dsGFP	-25	-30.45 to -19.55	Yes	****	<0.0001
Nip-dsNlANX5 vs. NlANX5-OE-L16-dsNlANX5	-9.875	-15.33 to -4.425	Yes	****	<0.0001			Nip-dsNlANX5 vs. NlANX5-OE-L16-dsNlANX5	-17.13	-22.58 to -11.67	Yes	****	<0.0001
NlANX5-OE-L16-dsGFP vs. NlANX5-OE-L16-dsNlANX5	7.375	1.925 to 12.83	Yes	**	0.003			NlANX5-OE-L16-dsGFP vs. NlANX5-OE-L16-dsNlANX5	7.875	2.425 to 13.33	Yes	**	0.0013

## Sheet: Fig. S5
Supplemental Data. Figure S5 ANOVA results.
Figure S5 A	Two-way ANOVA							Figure S5 E	Two-way ANOVA
Tukey's multiple comparisons test	Mean Diff.	95.00% CI of diff.	Below threshold?	Summary	Adjusted P Value			Tukey's multiple comparisons test	Mean Diff.	95.00% CI of diff.	Below threshold?	Summary	Adjusted P Value
Mock:Nipponbare vs. Mock:NlANX5-OE-L16	0	-2.401 to 2.401	No	ns	>0.9999			dsGFP:Nipponbare vs. dsGFP:NlANX5OE-line16	-0.1017	-2.241 to 2.037	No	ns	>0.9999
Mock:Nipponbare vs. Mock:NlANX5-OE-L19	0	-2.401 to 2.401	No	ns	>0.9999			dsGFP:Nipponbare vs. dsGFP:NlANX5OE-line19	0.08167	-2.057 to 2.221	No	ns	>0.9999
Mock:Nipponbare vs. dsGFP 48h:Nipponbare	4.25	1.849 to 6.651	Yes	****	<0.0001			dsGFP:Nipponbare vs. dsNlANX5:Nipponbare	2.602	0.4628 to 4.741	Yes	*	0.0102
Mock:Nipponbare vs. dsGFP 48h:NlANX5-OE-L16	3.5	1.099 to 5.901	Yes	**	0.0011			dsGFP:Nipponbare vs. dsNlANX5:NlANX5OE-line16	0.1633	-1.976 to 2.302	No	ns	0.9999
Mock:Nipponbare vs. dsGFP 48h:NlANX5-OE-L19	4	1.599 to 6.401	Yes	***	0.0002			dsGFP:Nipponbare vs. dsNlANX5:NlANX5OE-line19	0.49	-1.649 to 2.629	No	ns	0.9809
Mock:Nipponbare vs. dsNlANX5 48h:Nipponbare	1.75	-0.6511 to 4.151	No	ns	0.2979			dsGFP:NlANX5OE-line16 vs. dsGFP:NlANX5OE-line19	0.1833	-1.956 to 2.322	No	ns	0.9998
Mock:Nipponbare vs. dsNlANX5 48h:NlANX5-OE-L16	3.5	1.099 to 5.901	Yes	**	0.0011			dsGFP:NlANX5OE-line16 vs. dsNlANX5:Nipponbare	2.703	0.5644 to 4.842	Yes	**	0.007
Mock:Nipponbare vs. dsNlANX5 48h:NlANX5-OE-L19	4	1.599 to 6.401	Yes	***	0.0002			dsGFP:NlANX5OE-line16 vs. dsNlANX5:NlANX5OE-line16	0.265	-1.874 to 2.404	No	ns	0.9989
Mock:NlANX5-OE-L16 vs. Mock:NlANX5-OE-L19	0	-2.401 to 2.401	No	ns	>0.9999			dsGFP:NlANX5OE-line16 vs. dsNlANX5:NlANX5OE-line19	0.5917	-1.547 to 2.731	No	ns	0.9571
Mock:NlANX5-OE-L16 vs. dsGFP 48h:Nipponbare	4.25	1.849 to 6.651	Yes	****	<0.0001			dsGFP:NlANX5OE-line19 vs. dsNlANX5:Nipponbare	2.52	0.3811 to 4.659	Yes	*	0.0136
Mock:NlANX5-OE-L16 vs. dsGFP 48h:NlANX5-OE-L16	3.5	1.099 to 5.901	Yes	**	0.0011			dsGFP:NlANX5OE-line19 vs. dsNlANX5:NlANX5OE-line16	0.08167	-2.057 to 2.221	No	ns	>0.9999
Mock:NlANX5-OE-L16 vs. dsGFP 48h:NlANX5-OE-L19	4	1.599 to 6.401	Yes	***	0.0002			dsGFP:NlANX5OE-line19 vs. dsNlANX5:NlANX5OE-line19	0.4083	-1.731 to 2.547	No	ns	0.9916
Mock:NlANX5-OE-L16 vs. dsNlANX5 48h:Nipponbare	1.75	-0.6511 to 4.151	No	ns	0.2979			dsNlANX5:Nipponbare vs. dsNlANX5:NlANX5OE-line16	-2.438	-4.577 to -0.2994	Yes	*	0.0182
Mock:NlANX5-OE-L16 vs. dsNlANX5 48h:NlANX5-OE-L16	3.5	1.099 to 5.901	Yes	**	0.0011			dsNlANX5:Nipponbare vs. dsNlANX5:NlANX5OE-line19	-2.112	-4.251 to 0.02722	No	ns	0.0546
Mock:NlANX5-OE-L16 vs. dsNlANX5 48h:NlANX5-OE-L19	4	1.599 to 6.401	Yes	***	0.0002			dsNlANX5:NlANX5OE-line16 vs. dsNlANX5:NlANX5OE-line19	0.3267	-1.812 to 2.466	No	ns	0.997
Mock:NlANX5-OE-L19 vs. dsGFP 48h:Nipponbare	4.25	1.849 to 6.651	Yes	****	<0.0001
Mock:NlANX5-OE-L19 vs. dsGFP 48h:NlANX5-OE-L16	3.5	1.099 to 5.901	Yes	**	0.0011
Mock:NlANX5-OE-L19 vs. dsGFP 48h:NlANX5-OE-L19	4	1.599 to 6.401	Yes	***	0.0002			Figure S5 F	Two-way ANOVA
Mock:NlANX5-OE-L19 vs. dsNlANX5 48h:Nipponbare	1.75	-0.6511 to 4.151	No	ns	0.2979			Unpaired t test	One- or two-tailed P value?		Significantly different (P < 0.05)?		P value
Mock:NlANX5-OE-L19 vs. dsNlANX5 48h:NlANX5-OE-L16	3.5	1.099 to 5.901	Yes	**	0.0011			Nipponbare vs. OsANN2-OE-L14	Two-tailed		Yes		0.015
Mock:NlANX5-OE-L19 vs. dsNlANX5 48h:NlANX5-OE-L19	4	1.599 to 6.401	Yes	***	0.0002			Nipponbare vs. OsANN2-OE-L 24	Two-tailed		Yes		0.1504
dsGFP 48h:Nipponbare vs. dsGFP 48h:NlANX5-OE-L16	-0.75	-3.151 to 1.651	No	ns	0.9765			OsANN2-OE-L14 vs. OsANN2-OE-L 24	Two-tailed		No		0.3918
dsGFP 48h:Nipponbare vs. dsGFP 48h:NlANX5-OE-L19	-0.25	-2.651 to 2.151	No	ns	>0.9999
dsGFP 48h:Nipponbare vs. dsNlANX5 48h:Nipponbare	-2.5	-4.901 to -0.09887	Yes	*	0.0365
dsGFP 48h:Nipponbare vs. dsNlANX5 48h:NlANX5-OE-L16	-0.75	-3.151 to 1.651	No	ns	0.9765			Figure S5 G	Two-way ANOVA
dsGFP 48h:Nipponbare vs. dsNlANX5 48h:NlANX5-OE-L19	-0.25	-2.651 to 2.151	No	ns	>0.9999			Unpaired t test	One- or two-tailed P value?		Significantly different (P < 0.05)?		P value
dsGFP 48h:NlANX5-OE-L16 vs. dsGFP 48h:NlANX5-OE-L19	0.5	-1.901 to 2.901	No	ns	0.9984			Nipponbare vs. OsANN8-OE-L 39	Two-tailed		Yes		0.0151
dsGFP 48h:NlANX5-OE-L16 vs. dsNlANX5 48h:Nipponbare	-1.75	-4.151 to 0.6511	No	ns	0.2979			Nipponbare vs. OsANN8-OE-L 49	Two-tailed		Yes		0.0454
dsGFP 48h:NlANX5-OE-L16 vs. dsNlANX5 48h:NlANX5-OE-L16	0	-2.401 to 2.401	No	ns	>0.9999			OsANN8-OE-L39 vs. OsANN8-OE-L 49	Two-tailed		No		0.5746
dsGFP 48h:NlANX5-OE-L16 vs. dsNlANX5 48h:NlANX5-OE-L19	0.5	-1.901 to 2.901	No	ns	0.9984
dsGFP 48h:NlANX5-OE-L19 vs. dsNlANX5 48h:Nipponbare	-2.25	-4.651 to 0.1511	No	ns	0.0793
dsGFP 48h:NlANX5-OE-L19 vs. dsNlANX5 48h:NlANX5-OE-L16	-0.5	-2.901 to 1.901	No	ns	0.9984			Figure S5 H	Two-way ANOVA
dsGFP 48h:NlANX5-OE-L19 vs. dsNlANX5 48h:NlANX5-OE-L19	0	-2.401 to 2.401	No	ns	>0.9999			Uncorrected Fisher's LSD	Mean Diff.	95.00% CI of diff.	Below threshold?	Summary	Individual P Value
dsNlANX5 48h:Nipponbare vs. dsNlANX5 48h:NlANX5-OE-L16	1.75	-0.6511 to 4.151	No	ns	0.2979			dsGFP:Nipponbare vs. dsGFP:osann2 osann8	-0.3133	-1.482 to 0.8557	No	ns	0.5823
dsNlANX5 48h:Nipponbare vs. dsNlANX5 48h:NlANX5-OE-L19	2.25	-0.1511 to 4.651	No	ns	0.0793			dsGFP:Nipponbare vs. dsNlANX5:Nipponbare	1.507	0.3376 to 2.676	Yes	*	0.0141
dsNlANX5 48h:NlANX5-OE-L16 vs. dsNlANX5 48h:NlANX5-OE-L19	0.5	-1.901 to 2.901	No	ns	0.9984			dsGFP:Nipponbare vs. dsNlANX5:osann2 osann8	-0.1333	-1.302 to 1.036	No	ns	0.8144
								dsGFP:osann2 osann8 vs. dsNlANX5:Nipponbare	1.82	0.6509 to 2.989	Yes	**	0.004
								dsGFP:osann2 osann8 vs. dsNlANX5:osann2 osann8	0.18	-0.9891 to 1.349	No	ns	0.7514
Figure S5 B	Two-way ANOVA							dsNlANX5:Nipponbare vs. dsNlANX5:osann2 osann8	-1.64	-2.809 to -0.4709	Yes	**	0.0083
Tukey's multiple comparisons test	Mean Diff.	95.00% CI of diff.	Below threshold?	Summary	Adjusted P Value
Mock:Nipponbare vs. Mock:osann2 osann8	0	-1.716 to 1.716	No	ns	>0.9999
Mock:Nipponbare vs. dsGFP 48h:Nipponbare	4.5	2.784 to 6.216	Yes	****	<0.0001
Mock:Nipponbare vs. dsGFP 48h:osann2 osann8	4	2.284 to 5.716	Yes	****	<0.0001
Mock:Nipponbare vs. dsNlANX5 48h:Nipponbare	2.25	0.5337 to 3.966	Yes	**	0.0065
Mock:Nipponbare vs. dsNlANX5 48h:osann2 osann8	4.25	2.534 to 5.966	Yes	****	<0.0001
Mock:osann2 osann8 vs. dsGFP 48h:Nipponbare	4.5	2.784 to 6.216	Yes	****	<0.0001
Mock:osann2 osann8 vs. dsGFP 48h:osann2 osann8	4	2.284 to 5.716	Yes	****	<0.0001
Mock:osann2 osann8 vs. dsNlANX5 48h:Nipponbare	2.25	0.5337 to 3.966	Yes	**	0.0065
Mock:osann2 osann8 vs. dsNlANX5 48h:osann2 osann8	4.25	2.534 to 5.966	Yes	****	<0.0001
dsGFP 48h:Nipponbare vs. dsGFP 48h:osann2 osann8	-0.5	-2.216 to 1.216	No	ns	0.9346
dsGFP 48h:Nipponbare vs. dsNlANX5 48h:Nipponbare	-2.25	-3.966 to -0.5337	Yes	**	0.0065
dsGFP 48h:Nipponbare vs. dsNlANX5 48h:osann2 osann8	-0.25	-1.966 to 1.466	No	ns	0.9969
dsGFP 48h:osann2 osann8 vs. dsNlANX5 48h:Nipponbare	-1.75	-3.466 to -0.03366	Yes	*	0.0442
dsGFP 48h:osann2 osann8 vs. dsNlANX5 48h:osann2 osann8	0.25	-1.466 to 1.966	No	ns	0.9969
dsNlANX5 48h:Nipponbare vs. dsNlANX5 48h:osann2 osann8	2	0.2837 to 3.716	Yes	*	0.0172
Figure S5 C	Two-way ANOVA
Tukey's multiple comparisons test	Mean Diff.	95.00% CI of diff.	Below threshold?	Summary	Adjusted P Value
Mock:Nipponbare vs. Mock:OsANN2-OE-L14	0	-1.816 to 1.816	No	ns	>0.9999
Mock:Nipponbare vs. Mock:OsANN2-OE-L24	0	-1.816 to 1.816	No	ns	>0.9999
Mock:Nipponbare vs. dsGFP 48h:Nipponbare	4	2.184 to 5.816	Yes	****	<0.0001
Mock:Nipponbare vs. dsGFP 48h:OsANN2-OE-L14	0.75	-1.066 to 2.566	No	ns	0.7746
Mock:Nipponbare vs. dsGFP 48h:OsANN2-OE-L24	1.5	-0.3156 to 3.316	No	ns	0.1414
Mock:OsANN2-OE-L14 vs. Mock:OsANN2-OE-L24	0	-1.816 to 1.816	No	ns	>0.9999
Mock:OsANN2-OE-L14 vs. dsGFP 48h:Nipponbare	4	2.184 to 5.816	Yes	****	<0.0001
Mock:OsANN2-OE-L14 vs. dsGFP 48h:OsANN2-OE-L14	0.75	-1.066 to 2.566	No	ns	0.7746
Mock:OsANN2-OE-L14 vs. dsGFP 48h:OsANN2-OE-L24	1.5	-0.3156 to 3.316	No	ns	0.1414
Mock:OsANN2-OE-L24 vs. dsGFP 48h:Nipponbare	4	2.184 to 5.816	Yes	****	<0.0001
Mock:OsANN2-OE-L24 vs. dsGFP 48h:OsANN2-OE-L14	0.75	-1.066 to 2.566	No	ns	0.7746
Mock:OsANN2-OE-L24 vs. dsGFP 48h:OsANN2-OE-L24	1.5	-0.3156 to 3.316	No	ns	0.1414
dsGFP 48h:Nipponbare vs. dsGFP 48h:OsANN2-OE-L14	-3.25	-5.066 to -1.434	Yes	***	0.0003
dsGFP 48h:Nipponbare vs. dsGFP 48h:OsANN2-OE-L24	-2.5	-4.316 to -0.6844	Yes	**	0.0042
dsGFP 48h:OsANN2-OE-L14 vs. dsGFP 48h:OsANN2-OE-L24	0.75	-1.066 to 2.566	No	ns	0.7746
Figure S5 D	Two-way ANOVA
Tukey's multiple comparisons test	Mean Diff.	95.00% CI of diff.	Below threshold?	Summary	Adjusted P Value
Mock:Nipponbare vs. Mock:OsANN8-OE-L49	0	-1.270 to 1.270	No	ns	>0.9999
Mock:Nipponbare vs. dsGFP 48h:Nipponbare	4.25	2.980 to 5.520	Yes	****	<0.0001
Mock:Nipponbare vs. dsGFP 48h:OsANN8-OE-L39	2.5	1.230 to 3.770	Yes	****	<0.0001
Mock:Nipponbare vs. dsGFP 48h:OsANN8-OE-L49	2	0.7299 to 3.270	Yes	**	0.0011
Mock:OsANN8-OE-L39 vs. Mock:OsANN8-OE-L49	0	-1.270 to 1.270	No	ns	>0.9999
Mock:OsANN8-OE-L39 vs. dsGFP 48h:Nipponbare	4.25	2.980 to 5.520	Yes	****	<0.0001
Mock:OsANN8-OE-L39 vs. dsGFP 48h:OsANN8-OE-L39	2.5	1.230 to 3.770	Yes	****	<0.0001
Mock:OsANN8-OE-L39 vs. dsGFP 48h:OsANN8-OE-L49	2	0.7299 to 3.270	Yes	**	0.0011
Mock:OsANN8-OE-L49 vs. dsGFP 48h:Nipponbare	4.25	2.980 to 5.520	Yes	****	<0.0001
Mock:OsANN8-OE-L49 vs. dsGFP 48h:OsANN8-OE-L39	2.5	1.230 to 3.770	Yes	****	<0.0001
Mock:OsANN8-OE-L49 vs. dsGFP 48h:OsANN8-OE-L49	2	0.7299 to 3.270	Yes	**	0.0011
dsGFP 48h:Nipponbare vs. dsGFP 48h:OsANN8-OE-L39	-1.75	-3.020 to -0.4799	Yes	**	0.0041
dsGFP 48h:Nipponbare vs. dsGFP 48h:OsANN8-OE-L49	-2.25	-3.520 to -0.9799	Yes	***	0.0003
dsGFP 48h:OsANN8-OE-L39 vs. dsGFP 48h:OsANN8-OE-L49	-0.5	-1.770 to 0.7701	No	ns	0.8064

## Sheet: Fig. S6
Supplemental Data. Figure S6 Unpaired t test
Figure S6 D	Unpaired t test
Table analyzed	P value	P value summary	Significantly different (P < 0.05) ?	One-two-tailed P value?	t value	df value
Nip vs. Ca2+-sensor L8	0.3683	ns	No	Two-tailed	0.9105	38
Figure S6 E	Unpaired t test
Table analyzed	P value	P value summary	Significantly different (P < 0.05) ?	One-two-tailed P value?	t value	df value
Nip vs. Ca2+-sensor L8	0.6235	ns	No	Two-tailed	0.4949	38

## Sheet: Fig. S7
Supplemental Data. Figure S7 ANOVA results.
Figure S7 A	Two-way ANOVA							Figure S7 H	Two-way ANOVA
Tukey's multiple comparisons test	Mean Diff.	95.00% CI of diff.	Below threshold?	Summary	Adjusted P Value			Tukey's multiple comparisons test	Mean Diff.	95.00% CI of diff.	Below threshold?	Summary	Adjusted P Value
Oscoi1a-dsGFP vs. Oscoi1a-dsNlANX5	0	-9.277 to 9.277	No	ns	>0.9999			Oscoi1a-dsGFP vs. Oscoi1a-dsNlANX5	17	7.723 to 26.28	Yes	****	<0.0001
Oscoi1a-dsGFP vs. ZH11-dsGFP	0	-9.277 to 9.277	No	ns	>0.9999			Oscoi1a-dsGFP vs. ZH11-dsGFP	-1.6	-10.88 to 7.677	No	ns	0.9703
Oscoi1a-dsGFP vs. ZH11-dsNlANX5	0	-9.277 to 9.277	No	ns	>0.9999			Oscoi1a-dsGFP vs. ZH11-dsNlANX5	28	18.72 to 37.28	Yes	****	<0.0001
Oscoi1a-dsNlANX5 vs. ZH11-dsGFP	0	-9.277 to 9.277	No	ns	>0.9999			Oscoi1a-dsNlANX5 vs. ZH11-dsGFP	-18.6	-27.88 to -9.323	Yes	****	<0.0001
Oscoi1a-dsNlANX5 vs. ZH11-dsNlANX5	0	-9.277 to 9.277	No	ns	>0.9999			Oscoi1a-dsNlANX5 vs. ZH11-dsNlANX5	11	1.723 to 20.28	Yes	*	0.0128
ZH11-dsGFP vs. ZH11-dsNlANX5	0	-9.277 to 9.277	No	ns	>0.9999			ZH11-dsGFP vs. ZH11-dsNlANX5	29.6	20.32 to 38.88	Yes	****	<0.0001
Figure S7 B	Two-way ANOVA							Figure S7 I	Two-way ANOVA
Tukey's multiple comparisons test	Mean Diff.	95.00% CI of diff.	Below threshold?	Summary	Adjusted P Value			Tukey's multiple comparisons test	Mean Diff.	95.00% CI of diff.	Below threshold?	Summary	Adjusted P Value
Oscoi1a-dsGFP vs. Oscoi1a-dsNlANX5	-2.2	-11.48 to 7.077	No	ns	0.9276			Oscoi1a-dsGFP vs. Oscoi1a-dsNlANX5	20.4	11.12 to 29.68	Yes	****	<0.0001
Oscoi1a-dsGFP vs. ZH11-dsGFP	-0.6	-9.877 to 8.677	No	ns	0.9983			Oscoi1a-dsGFP vs. ZH11-dsGFP	-1.6	-10.88 to 7.677	No	ns	0.9703
Oscoi1a-dsGFP vs. ZH11-dsNlANX5	4.8	-4.477 to 14.08	No	ns	0.5389			Oscoi1a-dsGFP vs. ZH11-dsNlANX5	32.2	22.92 to 41.48	Yes	****	<0.0001
Oscoi1a-dsNlANX5 vs. ZH11-dsGFP	1.6	-7.677 to 10.88	No	ns	0.9703			Oscoi1a-dsNlANX5 vs. ZH11-dsGFP	-22	-31.28 to -12.72	Yes	****	<0.0001
Oscoi1a-dsNlANX5 vs. ZH11-dsNlANX5	7	-2.277 to 16.28	No	ns	0.2091			Oscoi1a-dsNlANX5 vs. ZH11-dsNlANX5	11.8	2.523 to 21.08	Yes	**	0.0063
ZH11-dsGFP vs. ZH11-dsNlANX5	5.4	-3.877 to 14.68	No	ns	0.4352			ZH11-dsGFP vs. ZH11-dsNlANX5	33.8	24.52 to 43.08	Yes	****	<0.0001
Figure S7 C	Two-way ANOVA							Figure S7 J	Two-way ANOVA
Tukey's multiple comparisons test	Mean Diff.	95.00% CI of diff.	Below threshold?	Summary	Adjusted P Value			Tukey's multiple comparisons test	Mean Diff.	95.00% CI of diff.	Below threshold?	Summary	Adjusted P Value
Oscoi1a-dsGFP vs. Oscoi1a-dsNlANX5	-3.8	-13.08 to 5.477	No	ns	0.714			Oscoi1a-dsGFP vs. Oscoi1a-dsNlANX5	21.6	12.32 to 30.88	Yes	****	<0.0001
Oscoi1a-dsGFP vs. ZH11-dsGFP	-2	-11.28 to 7.277	No	ns	0.9443			Oscoi1a-dsGFP vs. ZH11-dsGFP	-1.6	-10.88 to 7.677	No	ns	0.9703
Oscoi1a-dsGFP vs. ZH11-dsNlANX5	9	-0.2771 to 18.28	No	ns	0.0609			Oscoi1a-dsGFP vs. ZH11-dsNlANX5	35.2	25.92 to 44.48	Yes	****	<0.0001
Oscoi1a-dsNlANX5 vs. ZH11-dsGFP	1.8	-7.477 to 11.08	No	ns	0.9585			Oscoi1a-dsNlANX5 vs. ZH11-dsGFP	-23.2	-32.48 to -13.92	Yes	****	<0.0001
Oscoi1a-dsNlANX5 vs. ZH11-dsNlANX5	12.8	3.523 to 22.08	Yes	**	0.0024			Oscoi1a-dsNlANX5 vs. ZH11-dsNlANX5	13.6	4.323 to 22.88	Yes	**	0.0011
ZH11-dsGFP vs. ZH11-dsNlANX5	11	1.723 to 20.28	Yes	*	0.0128			ZH11-dsGFP vs. ZH11-dsNlANX5	36.8	27.52 to 46.08	Yes	****	<0.0001
Figure S7 D	Two-way ANOVA							Figure S7 K	Two-way ANOVA
Tukey's multiple comparisons test	Mean Diff.	95.00% CI of diff.	Below threshold?	Summary	Adjusted P Value			Tukey's multiple comparisons test	Mean Diff.	95.00% CI of diff.	Below threshold?	Summary	Adjusted P Value
Oscoi1a-dsGFP vs. Oscoi1a-dsNlANX5	-1.6	-10.88 to 7.677	No	ns	0.9703			Oscoi1a-dsGFP vs. Oscoi1a-dsNlANX5	25.8	16.52 to 35.08	Yes	****	<0.0001
Oscoi1a-dsGFP vs. ZH11-dsGFP	-1.6	-10.88 to 7.677	No	ns	0.9703			Oscoi1a-dsGFP vs. ZH11-dsGFP	-1.6	-10.88 to 7.677	No	ns	0.9703
Oscoi1a-dsGFP vs. ZH11-dsNlANX5	13.4	4.123 to 22.68	Yes	**	0.0013			Oscoi1a-dsGFP vs. ZH11-dsNlANX5	37.4	28.12 to 46.68	Yes	****	<0.0001
Oscoi1a-dsNlANX5 vs. ZH11-dsGFP	0	-9.277 to 9.277	No	ns	>0.9999			Oscoi1a-dsNlANX5 vs. ZH11-dsGFP	-27.4	-36.68 to -18.12	Yes	****	<0.0001
Oscoi1a-dsNlANX5 vs. ZH11-dsNlANX5	15	5.723 to 24.28	Yes	***	0.0002			Oscoi1a-dsNlANX5 vs. ZH11-dsNlANX5	11.6	2.323 to 20.88	Yes	**	0.0076
ZH11-dsGFP vs. ZH11-dsNlANX5	15	5.723 to 24.28	Yes	***	0.0002			ZH11-dsGFP vs. ZH11-dsNlANX5	39	29.72 to 48.28	Yes	****	<0.0001
Figure S7 E	Two-way ANOVA							Figure S7 L	Two-way ANOVA
Tukey's multiple comparisons test	Mean Diff.	95.00% CI of diff.	Below threshold?	Summary	Adjusted P Value			Tukey's multiple comparisons test	Mean Diff.	95.00% CI of diff.	Below threshold?	Summary	Adjusted P Value
Oscoi1a-dsGFP vs. Oscoi1a-dsNlANX5	1.6	-7.677 to 10.88	No	ns	0.9703			Oscoi1a-dsGFP vs. Oscoi1a-dsNlANX5	25.8	16.52 to 35.08	Yes	****	<0.0001
Oscoi1a-dsGFP vs. ZH11-dsGFP	-1.6	-10.88 to 7.677	No	ns	0.9703			Oscoi1a-dsGFP vs. ZH11-dsGFP	-1.6	-10.88 to 7.677	No	ns	0.9703
Oscoi1a-dsGFP vs. ZH11-dsNlANX5	16	6.723 to 25.28	Yes	****	<0.0001			Oscoi1a-dsGFP vs. ZH11-dsNlANX5	37.4	28.12 to 46.68	Yes	****	<0.0001
Oscoi1a-dsNlANX5 vs. ZH11-dsGFP	-3.2	-12.48 to 6.077	No	ns	0.8086			Oscoi1a-dsNlANX5 vs. ZH11-dsGFP	-27.4	-36.68 to -18.12	Yes	****	<0.0001
Oscoi1a-dsNlANX5 vs. ZH11-dsNlANX5	14.4	5.123 to 23.68	Yes	***	0.0005			Oscoi1a-dsNlANX5 vs. ZH11-dsNlANX5	11.6	2.323 to 20.88	Yes	**	0.0076
ZH11-dsGFP vs. ZH11-dsNlANX5	17.6	8.323 to 26.88	Yes	****	<0.0001			ZH11-dsGFP vs. ZH11-dsNlANX5	39	29.72 to 48.28	Yes	****	<0.0001
Figure S7 F	Two-way ANOVA							Figure S7 M	Two-way ANOVA
Tukey's multiple comparisons test	Mean Diff.	95.00% CI of diff.	Below threshold?	Summary	Adjusted P Value			Tukey's multiple comparisons test	Mean Diff.	95.00% CI of diff.	Below threshold?	Summary	Adjusted P Value
Oscoi1a-dsGFP vs. Oscoi1a-dsNlANX5	7.2	-2.077 to 16.48	No	ns	0.1878			Oscoi1a-dsGFP vs. Oscoi1a-dsNlANX5	25.8	16.52 to 35.08	Yes	****	<0.0001
Oscoi1a-dsGFP vs. ZH11-dsGFP	-1.6	-10.88 to 7.677	No	ns	0.9703			Oscoi1a-dsGFP vs. ZH11-dsGFP	-1.6	-10.88 to 7.677	No	ns	0.9703
Oscoi1a-dsGFP vs. ZH11-dsNlANX5	18.6	9.323 to 27.88	Yes	****	<0.0001			Oscoi1a-dsGFP vs. ZH11-dsNlANX5	37.4	28.12 to 46.68	Yes	****	<0.0001
Oscoi1a-dsNlANX5 vs. ZH11-dsGFP	-8.8	-18.08 to 0.4771	No	ns	0.07			Oscoi1a-dsNlANX5 vs. ZH11-dsGFP	-27.4	-36.68 to -18.12	Yes	****	<0.0001
Oscoi1a-dsNlANX5 vs. ZH11-dsNlANX5	11.4	2.123 to 20.68	Yes	**	0.009			Oscoi1a-dsNlANX5 vs. ZH11-dsNlANX5	11.6	2.323 to 20.88	Yes	**	0.0076
ZH11-dsGFP vs. ZH11-dsNlANX5	20.2	10.92 to 29.48	Yes	****	<0.0001			ZH11-dsGFP vs. ZH11-dsNlANX5	39	29.72 to 48.28	Yes	****	<0.0001
Figure S7 G	Two-way ANOVA							Figure S7 N	Two-way ANOVA
Tukey's multiple comparisons test	Mean Diff.	95.00% CI of diff.	Below threshold?	Summary	Adjusted P Value			Tukey's multiple comparisons test	Mean Diff.	95.00% CI of diff.	Below threshold?	Summary	Adjusted P Value
Oscoi1a-dsGFP vs. Oscoi1a-dsNlANX5	14.6	5.323 to 23.88	Yes	***	0.0004			Oscoi1a-dsGFP vs. Oscoi1a-dsNlANX5	25.8	16.52 to 35.08	Yes	****	<0.0001
Oscoi1a-dsGFP vs. ZH11-dsGFP	-1.6	-10.88 to 7.677	No	ns	0.9703			Oscoi1a-dsGFP vs. ZH11-dsGFP	-1.6	-10.88 to 7.677	No	ns	0.9703
Oscoi1a-dsGFP vs. ZH11-dsNlANX5	25.4	16.12 to 34.68	Yes	****	<0.0001			Oscoi1a-dsGFP vs. ZH11-dsNlANX5	37.4	28.12 to 46.68	Yes	****	<0.0001
Oscoi1a-dsNlANX5 vs. ZH11-dsGFP	-16.2	-25.48 to -6.923	Yes	****	<0.0001			Oscoi1a-dsNlANX5 vs. ZH11-dsGFP	-27.4	-36.68 to -18.12	Yes	****	<0.0001
Oscoi1a-dsNlANX5 vs. ZH11-dsNlANX5	10.8	1.523 to 20.08	Yes	*	0.0152			Oscoi1a-dsNlANX5 vs. ZH11-dsNlANX5	11.6	2.323 to 20.88	Yes	**	0.0076
ZH11-dsGFP vs. ZH11-dsNlANX5	27	17.72 to 36.28	Yes	****	<0.0001			ZH11-dsGFP vs. ZH11-dsNlANX5	39	29.72 to 48.28	Yes	****	<0.0001

## Sheet: Fig. S10
Supplemental Data. Figure S10 ANOVA results
Figure S10 A	One-way ANOVA							Figure S10 F	One-way ANOVA
Dunnett's multiple comparisons test	Mean Diff.	95.00% CI of diff.	Significant?	Summary	Adjusted P Value			Dunnett's multiple comparisons test	Mean Diff.	95.00% CI of diff.	Significant?	Summary	Adjusted P Value
0 vs. 6	-1.368	-3.490 to 0.7548	No	ns	0.2973			0 vs. 6	-1.485	-21.74 to 18.77	No	ns	0.9997
0 vs. 12	-2.092	-4.214 to 0.03052	No	ns	0.0542			0 vs. 12	-11.47	-31.72 to 8.788	No	ns	0.4096
0 vs. 24	-1.971	-4.093 to 0.1518	No	ns	0.0739			0 vs. 24	-1.916	-22.17 to 18.34	No	ns	0.9986
0 vs. 48	-2.681	-4.804 to -0.5590	Yes	*	0.011			0 vs. 48	-54.86	-75.12 to -34.61	Yes	****	<0.0001
0 vs. 72 h	-1.759	-3.881 to 0.3633	No	ns	0.1245			0 vs. 72 h	-7.926	-28.18 to 12.33	No	ns	0.7224
Figure S10 B	One-way ANOVA							Figure S10 G	One-way ANOVA
Dunnett's multiple comparisons test	Mean Diff.	95.00% CI of diff.	Significant?	Summary	Adjusted P Value			Dunnett's multiple comparisons test	Mean Diff.	95.00% CI of diff.	Significant?	Summary	Adjusted P Value
0 vs. 6	-2.655	-26.13 to 20.82	No	ns	0.9975			0 vs. 6	-0.9855	-3.936 to 1.965	No	ns	0.8215
0 vs. 12	-5.719	-29.20 to 17.76	No	ns	0.9387			0 vs. 12	-2.349	-5.300 to 0.6016	No	ns	0.1467
0 vs. 24	-2.818	-26.30 to 20.66	No	ns	0.9967			0 vs. 24	-1.147	-4.098 to 1.804	No	ns	0.7272
0 vs. 48	-48.14	-71.62 to -24.66	Yes	***	0.0001			0 vs. 48	-4.476	-7.427 to -1.525	Yes	**	0.0024
0 vs. 72 h	-6.403	-29.88 to 17.07	No	ns	0.9077			0 vs. 72 h	-4.092	-7.043 to -1.141	Yes	**	0.0053
Figure S10 C	One-way ANOVA							Figure S10 H	One-way ANOVA
Dunnett's multiple comparisons test	Mean Diff.	95.00% CI of diff.	Significant?	Summary	Adjusted P Value			Dunnett's multiple comparisons test	Mean Diff.	95.00% CI of diff.	Significant?	Summary	Adjusted P Value
0 vs. 6	-0.4355	-1.591 to 0.7202	No	ns	0.7485			0 vs. 6	-1.485	-21.74 to 18.77	No	ns	0.9997
0 vs. 12	-1.603	-2.758 to -0.4468	Yes	**	0.0053			0 vs. 12	-11.47	-31.72 to 8.788	No	ns	0.4096
0 vs. 24	-0.0995	-1.255 to 1.056	No	ns	0.9996			0 vs. 24	-1.916	-22.17 to 18.34	No	ns	0.9986
0 vs. 48	0.2083	-0.9475 to 1.364	No	ns	0.9816			0 vs. 48	-54.86	-75.12 to -34.61	Yes	****	<0.0001
0 vs. 72 h	0.2103	-0.9455 to 1.366	No	ns	0.9809			0 vs. 72 h	-7.926	-28.18 to 12.33	No	ns	0.7224
Figure S10 D	One-way ANOVA							Figure S10 I	One-way ANOVA
Dunnett's multiple comparisons test	Mean Diff.	95.00% CI of diff.	Significant?	Summary	Adjusted P Value			Dunnett's multiple comparisons test	Mean Diff.	95.00% CI of diff.	Significant?	Summary	Adjusted P Value
0 vs. 6	-1.742	-5.810 to 2.325	No	ns	0.6538			0 vs. 6	-2.21	-3.834 to -0.5859	Yes	**	0.0061
0 vs. 12	-3.538	-7.606 to 0.5295	No	ns	0.1008			0 vs. 12	-2.104	-3.728 to -0.4794	Yes	**	0.0091
0 vs. 24	-0.871	-4.939 to 3.197	No	ns	0.9627			0 vs. 24	-0.8403	-2.464 to 0.7838	No	ns	0.491
0 vs. 48	-2.951	-7.019 to 1.117	No	ns	0.2064			0 vs. 48	-1.592	-3.216 to 0.03209	No	ns	0.0558
0 vs. 72 h	-0.4893	-4.557 to 3.578	No	ns	0.9966			0 vs. 72 h	-1.482	-3.106 to 0.1423	No	ns	0.0805
Figure S10 E	One-way ANOVA							Figure S10 J	One-way ANOVA
Dunnett's multiple comparisons test	Mean Diff.	95.00% CI of diff.	Significant?	Summary	Adjusted P Value			Dunnett's multiple comparisons test	Mean Diff.	95.00% CI of diff.	Significant?	Summary	Adjusted P Value
0 vs. 6	-2.2	-4.624 to 0.2237	No	ns	0.0826			0 vs. 6	0.1933	-1.070 to 1.456	No	ns	0.9911
0 vs. 12	-3.381	-5.805 to -0.9568	Yes	**	0.005			0 vs. 12	-0.1568	-1.420 to 1.106	No	ns	0.9963
0 vs. 24	-1.265	-3.689 to 1.159	No	ns	0.483			0 vs. 24	-0.3503	-1.613 to 0.9128	No	ns	0.9023
0 vs. 48	-2.581	-5.005 to -0.1573	Yes	*	0.0347			0 vs. 48	-2.519	-3.782 to -1.256	Yes	***	0.0002
0 vs. 72 h	-1.62	-4.044 to 0.8037	No	ns	0.2676			0 vs. 72 h	-0.9775	-2.241 to 0.2855	No	ns	0.1636

[truncated: 3 more sheets: Fig. S11, Fig. S12, Fig. S13]
